# Supplementary material for: rac-(3S,4S)-3-Hy­droxy-4-phenyl-1-[(S)-(3-phenyl-4,5-dihydro-1,2-oxazol-5-yl)meth­yl]-4,5-dihydro-1H-1,5-benzo­diazepin-2(3H)-one
Source: Acta Crystallogr Sect E Struct Rep Online. 2011 Mar 23;67(Pt 4):o945–6. doi: 10.1107/S1600536811010129 (PMC3100042; doi:10.1107/S1600536811010129)
Supplement: Supplementary file 1 [file e-67-0o945-sup1.cif]

##############################################################################
###                                                                        ###
###        Electronic paper (Acta Crystallographica Section E)             ###
###                                                                        ###
##############################################################################
#                                                                            #
# This CIF contains the data in a paper accepted for publication in Acta     #
# Crystallographica Section E. It conforms to the requirements of Notes      #
# for Authors for Section E, and has been peer reviewed under the auspices   #
# of the IUCr Commission on Journals.                                        #
#                                                                            #
# Full details of the Crystallographic Information File format               #
# are given in the paper "The Crystallographic Information File (CIF):       #
# a New Standard Archive File for Crystallography" by S. R. Hall, F. H.      #
# Allen and I. D. Brown [Acta Cryst. (1991), A47, 655-685].                  #
#                                                                            #
# The current version of the core CIF dictionary is obtainable from          #
# ftp://ftp.iucr.org/pub/cif_core.dic. The current version number is 2.4.    #
#                                                                            #
# Software is freely available for graphical display of the structure(s) in  #
# this CIF.  For information consult the CIF home page http://www.iucr.org/  #
# cif/home.html                                                              #
#                                                                            #
# This file may be used for bona fide research purposes within the           #
# scientific community so long as proper attribution is given to the journal # 
# article from which it was obtained.                                        #
#                                                                            #
##############################################################################
                                             
data_I
_audit_creation_method     SHELXL-97
_chemical_name_systematic
;
<i>rac</i>-(3<i>S</i>,4<i>S</i>)-3-Hydroxy-4-phenyl-1-[(<i>S</i>)-(3-phenyl-
4,5-dihydro-1,2-oxazol-5-yl)methyl]-4,5-dihydro-1<i>H</i>-1,5-benzodiazepin-
2(3<i>H</i>)-one
;
_chemical_name_common     ?
_chemical_formula_moiety     'C25 H23 N3 O3'
_chemical_formula_sum     'C25 H23 N3 O3'
_chemical_formula_iupac     'C25 H23 N3 O3'
_chemical_formula_weight     413.46
_chemical_melting_point     ?
_symmetry_cell_setting     triclinic
_symmetry_space_group_name_H-M     'P -1'
_symmetry_space_group_name_hall     '-P 1'
loop_
    _space_group_symop_id
    _space_group_symop_operation_xyz
    1 'x, y, z'
    2 '-x, -y, -z'
_cell_length_a     8.981(2)
_cell_length_b     9.044(2)
_cell_length_c     13.6850(10)
_cell_angle_alpha     95.373(10)
_cell_angle_beta     102.433(10)
_cell_angle_gamma     100.03(2)
_cell_volume     1058.9(3)
_cell_formula_units_Z     2
_cell_measurement_reflns_used     25
_cell_measurement_theta_min     25
_cell_measurement_theta_max     35
_cell_measurement_temperature     293(2)
_exptl_crystal_description     prism
_exptl_crystal_colour     colourless
_exptl_crystal_size_max     0.15
_exptl_crystal_size_mid     0.10
_exptl_crystal_size_min     0.08
_exptl_crystal_density_diffrn     1.297
_exptl_crystal_density_meas     ?
_exptl_crystal_density_method     'not measured'
_exptl_crystal_F_000     436
_exptl_absorpt_coefficient_mu     0.698
_exptl_absorpt_correction_type     psi-scan
_exptl_absorpt_process_details     '(North <i>et al.</i>, 1968)'
_exptl_absorpt_correction_T_min     0.9026
_exptl_absorpt_correction_T_max     0.9463
_exptl_special_details
;
;
_diffrn_ambient_temperature     293(2)
_diffrn_radiation_type     CuK\a
_diffrn_radiation_wavelength     1.54180
_diffrn_radiation_source     'fine-focus sealed tube'
_diffrn_radiation_monochromator     graphite
_diffrn_measurement_device_type     'Enraf--Nonius CAD-4'
_diffrn_measurement_method     '\w-2\q'
_diffrn_detector_area_resol_mean     ?
_diffrn_reflns_number     3584
_diffrn_reflns_av_R_equivalents     0.0000
_diffrn_reflns_av_sigmaI/netI     0.0099
_diffrn_reflns_theta_min     5.01
_diffrn_reflns_theta_max     64.92
_diffrn_reflns_theta_full     64.92
_diffrn_measured_fraction_theta_max     0.996
_diffrn_measured_fraction_theta_full     0.996
_diffrn_reflns_limit_h_min     -10
_diffrn_reflns_limit_h_max     10
_diffrn_reflns_limit_k_min     -10
_diffrn_reflns_limit_k_max     10
_diffrn_reflns_limit_l_min     0
_diffrn_reflns_limit_l_max     16
_diffrn_standards_number     2
_diffrn_standards_interval_count     ?
_diffrn_standards_interval_time     90
_diffrn_standards_decay_%     0
_refine_special_details
;
Refinement of <i>F</i>^2^ against ALL reflections. The weighted <i>R</i>-factor
<i>wR</i> and goodness of fit <i>S</i> are based on <i>F</i>^2^, conventional
<i>R</i>-factors <i>R</i> are based on <i>F</i>, with <i>F</i> set to zero for
negative <i>F</i>^2^. The threshold expression of <i>F</i>^2^ >
\s(<i>F</i>^2^) is used only for calculating <i>R</i>-factors(gt) <i>etc</i>.
and is not relevant to the choice of reflections for refinement.
<i>R</i>-factors based on <i>F</i>^2^ are statistically about twice as large
as those based on <i>F</i>, and <i>R</i>- factors based on ALL data will be
even larger.
;
_reflns_number_total     3584
_reflns_number_gt     3232
_reflns_threshold_expression     I>2\s(I)
_refine_ls_structure_factor_coef     Fsqd
_refine_ls_matrix_type     full
_refine_ls_R_factor_all     0.0545
_refine_ls_R_factor_gt     0.0503
_refine_ls_wR_factor_gt     0.1527
_refine_ls_wR_factor_ref     0.1573
_refine_ls_goodness_of_fit_ref     1.045
_refine_ls_restrained_S_all     1.045
_refine_ls_number_reflns     3584
_refine_ls_number_parameters     286
_refine_ls_number_restraints     1
_refine_ls_hydrogen_treatment     mixed
_refine_ls_weighting_scheme     calc
_refine_ls_weighting_details
         'calc w=1/[\s^2^(Fo^2^)+(0.0902P)^2^+0.3630P] where P=(Fo^2^+2Fc^2^)/3'
_atom_sites_solution_hydrogens     geom
_atom_sites_solution_primary     direct
_atom_sites_solution_secondary     difmap
_refine_ls_shift/su_max     0.005
_refine_ls_shift/su_mean     0.000
_refine_diff_density_max     0.203
_refine_diff_density_min     -0.172
_refine_ls_extinction_method     'SHELXL97 (Sheldrick, 2008)'
_refine_ls_extinction_coef     0.086(5)
_refine_ls_extinction_expression
                                  'Fc^*^=kFc[1+0.001xFc^2^\l^3^/sin(2\q)]^-1/4^'
loop_
    _atom_type_symbol
    _atom_type_description
    _atom_type_scat_dispersion_real
    _atom_type_scat_dispersion_imag
    _atom_type_scat_source
    'C' 'C' 0.0181 0.0091
                         'International Tables Vol C Tables 4.2.6.8 and 6.1.1.4'
    'H' 'H' 0.0000 0.0000
                         'International Tables Vol C Tables 4.2.6.8 and 6.1.1.4'
    'N' 'N' 0.0311 0.0180
                         'International Tables Vol C Tables 4.2.6.8 and 6.1.1.4'
    'O' 'O' 0.0492 0.0322
                         'International Tables Vol C Tables 4.2.6.8 and 6.1.1.4'
_computing_data_collection     'CAD-4 Software (Enraf--Nonius, 1989)'
_computing_cell_refinement     'CAD-4 Software (Enraf--Nonius, 1989)'
_computing_data_reduction     'CAD-4 Software (Enraf--Nonius, 1989)'
_computing_structure_solution     'SHELXS97 (Sheldrick, 2008)'
_computing_structure_refinement     'SHELXL97 (Sheldrick, 2008)'
_computing_molecular_graphics     'PLATON (Spek, 2009)'
_computing_publication_material     'publCIF (Westrip, 2010)'
loop_
    _atom_site_type_symbol
    _atom_site_label
    _atom_site_fract_x
    _atom_site_fract_y
    _atom_site_fract_z
    _atom_site_U_iso_or_equiv
    _atom_site_adp_type
    _atom_site_calc_flag
    _atom_site_refinement_flags
    _atom_site_occupancy
    _atom_site_disorder_assembly
    _atom_site_disorder_group
    O O14 -0.14283(18) 0.8107(2) 0.54940(13) 0.0717(5) Uani d . 1 . .
    O O15 0.1367(2) 0.8258(3) 0.51556(12) 0.0931(7) Uani d . 1 . .
    O O22 0.45964(14) 1.08367(16) 0.74426(11) 0.0562(4) Uani d . 1 . .
    N N10 0.25123(17) 0.78999(18) 0.67247(11) 0.0479(4) Uani d . 1 . .
    N N13 0.0378(2) 0.52139(19) 0.67025(15) 0.0621(5) Uani d D 1 . .
    N N23 0.61410(18) 1.11628(19) 0.80393(13) 0.0534(4) Uani d . 1 . .
    C C1 -0.2338(2) 0.5566(2) 0.66492(17) 0.0546(5) Uani d . 1 . .
    C C2 -0.2327(3) 0.6165(3) 0.76241(19) 0.0742(7) Uani d . 1 . .
    C C3 -0.3594(3) 0.5798(4) 0.8033(2) 0.0860(8) Uani d . 1 . .
    C C4 -0.4916(3) 0.4842(3) 0.7485(3) 0.0888(9) Uani d . 1 . .
    C C5 -0.4981(3) 0.4269(3) 0.6516(3) 0.0944(10) Uani d . 1 . .
    C C6 -0.3691(3) 0.4630(3) 0.6095(2) 0.0768(7) Uani d . 1 . .
    C C7 -0.0924(2) 0.5884(2) 0.62070(16) 0.0550(5) Uani d . 1 . .
    C C8 -0.0343(2) 0.7579(2) 0.62179(15) 0.0521(5) Uani d . 1 . .
    C C9 0.1256(2) 0.7912(2) 0.59864(14) 0.0560(5) Uani d . 1 . .
    C C11 0.2384(2) 0.7330(2) 0.76507(14) 0.0478(5) Uani d . 1 . .
    C C12 0.1330(2) 0.5989(2) 0.76299(17) 0.0543(5) Uani d . 1 . .
    C C16 0.3373(3) 0.8063(3) 0.85519(15) 0.0599(5) Uani d . 1 . .
    C C17 0.3345(3) 0.7461(4) 0.94383(18) 0.0787(8) Uani d . 1 . .
    C C18 0.2311(4) 0.6129(4) 0.9423(2) 0.0884(9) Uani d . 1 . .
    C C19 0.1311(3) 0.5418(3) 0.8540(2) 0.0733(7) Uani d . 1 . .
    C C20 0.4057(2) 0.8317(2) 0.65084(14) 0.0497(5) Uani d . 1 . .
    C C21 0.4573(2) 0.9998(2) 0.64844(14) 0.0492(5) Uani d . 1 . .
    C C24 0.7062(2) 1.0913(2) 0.74752(14) 0.0455(4) Uani d . 1 . .
    C C25 0.6252(2) 1.0381(2) 0.63910(14) 0.0505(5) Uani d . 1 . .
    C C26 0.8751(2) 1.1172(2) 0.78925(14) 0.0460(4) Uani d . 1 . .
    C C27 0.9750(2) 1.1281(2) 0.72391(16) 0.0529(5) Uani d . 1 . .
    C C28 1.1338(2) 1.1536(3) 0.76154(19) 0.0634(6) Uani d . 1 . .
    C C29 1.1953(3) 1.1658(3) 0.8629(2) 0.0721(7) Uani d . 1 . .
    C C30 1.0978(3) 1.1550(3) 0.92885(19) 0.0741(7) Uani d . 1 . .
    C C31 0.9385(3) 1.1308(3) 0.89236(16) 0.0611(5) Uani d . 1 . .
    H H2 -0.1443 0.6829 0.8010 0.089 Uiso calc R 1 . .
    H H3 -0.3548 0.6208 0.8691 0.103 Uiso calc R 1 . .
    H H4 -0.5762 0.4584 0.7768 0.107 Uiso calc R 1 . .
    H H5 -0.5886 0.3635 0.6131 0.113 Uiso calc R 1 . .
    H H6 -0.3752 0.4230 0.5433 0.092 Uiso calc R 1 . .
    H H7 -0.1244 0.5420 0.5498 0.066 Uiso calc R 1 . .
    H H8 -0.0283 0.8109 0.6888 0.062 Uiso calc R 1 . .
    H H13 0.001(3) 0.421(2) 0.677(2) 0.090(8) Uiso d D 1 . .
    H H14 -0.1016 0.8399 0.5048 0.108 Uiso calc R 1 . .
    H H16 0.4058 0.8964 0.8559 0.072 Uiso calc R 1 . .
    H H17 0.4016 0.7947 1.0042 0.094 Uiso calc R 1 . .
    H H18 0.2296 0.5714 1.0018 0.106 Uiso calc R 1 . .
    H H19 0.0603 0.4538 0.8546 0.088 Uiso calc R 1 . .
    H H20a 0.4042 0.7770 0.5861 0.060 Uiso calc R 1 . .
    H H20b 0.4817 0.7994 0.7018 0.060 Uiso calc R 1 . .
    H H21 0.3879 1.0336 0.5932 0.059 Uiso calc R 1 . .
    H H25a 0.6590 0.9496 0.6126 0.061 Uiso calc R 1 . .
    H H25b 0.6403 1.1174 0.5971 0.061 Uiso calc R 1 . .
    H H27 0.9342 1.1181 0.6546 0.064 Uiso calc R 1 . .
    H H28 1.1996 1.1626 0.7175 0.076 Uiso calc R 1 . .
    H H29 1.3025 1.1813 0.8877 0.086 Uiso calc R 1 . .
    H H30 1.1397 1.1641 0.9980 0.089 Uiso calc R 1 . .
    H H31 0.8735 1.1235 0.9370 0.073 Uiso calc R 1 . .
loop_
    _atom_site_aniso_label
    _atom_site_aniso_U_11
    _atom_site_aniso_U_22
    _atom_site_aniso_U_33
    _atom_site_aniso_U_12
    _atom_site_aniso_U_13
    _atom_site_aniso_U_23
    O14 0.0543(9) 0.0779(11) 0.0738(11) 0.0015(7) -0.0006(7) 0.0224(8)
    O15 0.0587(10) 0.1559(19) 0.0490(9) -0.0199(10) 0.0048(7) 0.0315(10)
    O22 0.0372(7) 0.0582(8) 0.0719(9) 0.0069(6) 0.0176(6) -0.0036(6)
    N10 0.0436(8) 0.0540(9) 0.0424(8) -0.0008(7) 0.0114(6) 0.0051(6)
    N13 0.0544(10) 0.0427(9) 0.0903(13) 0.0053(7) 0.0271(9) -0.0003(9)
    N23 0.0422(9) 0.0560(9) 0.0592(10) 0.0041(7) 0.0155(7) -0.0031(7)
    C1 0.0456(10) 0.0480(10) 0.0690(13) 0.0034(8) 0.0147(9) 0.0102(9)
    C2 0.0495(12) 0.1070(19) 0.0675(14) 0.0148(12) 0.0178(10) 0.0111(13)
    C3 0.0662(16) 0.125(2) 0.0872(18) 0.0373(16) 0.0352(14) 0.0422(17)
    C4 0.0687(17) 0.0772(17) 0.146(3) 0.0275(14) 0.0540(18) 0.0518(18)
    C5 0.0519(14) 0.0548(14) 0.171(3) -0.0052(11) 0.0279(17) 0.0121(17)
    C6 0.0554(13) 0.0520(12) 0.113(2) -0.0036(10) 0.0177(13) -0.0087(12)
    C7 0.0489(11) 0.0520(11) 0.0580(11) -0.0035(8) 0.0162(9) -0.0055(9)
    C8 0.0445(10) 0.0541(11) 0.0518(11) -0.0007(8) 0.0082(8) 0.0049(8)
    C9 0.0467(11) 0.0674(12) 0.0446(10) -0.0082(9) 0.0066(8) 0.0070(9)
    C11 0.0475(10) 0.0532(10) 0.0479(10) 0.0138(8) 0.0178(8) 0.0106(8)
    C12 0.0527(11) 0.0506(11) 0.0713(13) 0.0198(9) 0.0284(10) 0.0173(9)
    C16 0.0611(12) 0.0728(13) 0.0478(11) 0.0184(10) 0.0133(9) 0.0085(9)
    C17 0.0833(17) 0.113(2) 0.0503(13) 0.0401(16) 0.0175(11) 0.0187(13)
    C18 0.103(2) 0.115(2) 0.0788(18) 0.0539(19) 0.0466(17) 0.0552(17)
    C19 0.0775(16) 0.0741(15) 0.0921(19) 0.0343(13) 0.0428(14) 0.0422(14)
    C20 0.0439(10) 0.0563(11) 0.0471(10) 0.0031(8) 0.0152(8) 0.0016(8)
    C21 0.0375(9) 0.0577(11) 0.0511(10) 0.0055(8) 0.0104(8) 0.0083(8)
    C24 0.0401(9) 0.0447(9) 0.0519(10) 0.0050(7) 0.0147(8) 0.0056(7)
    C25 0.0389(10) 0.0609(11) 0.0508(10) 0.0030(8) 0.0136(8) 0.0092(8)
    C26 0.0398(9) 0.0439(9) 0.0531(10) 0.0051(7) 0.0110(8) 0.0069(8)
    C27 0.0437(10) 0.0561(11) 0.0585(11) 0.0078(8) 0.0141(9) 0.0046(9)
    C28 0.0406(10) 0.0675(13) 0.0827(15) 0.0112(9) 0.0182(10) 0.0046(11)
    C29 0.0412(11) 0.0707(14) 0.0983(19) 0.0137(10) 0.0022(11) 0.0102(13)
    C30 0.0646(14) 0.0812(16) 0.0663(14) 0.0123(12) -0.0075(11) 0.0163(12)
    C31 0.0546(12) 0.0712(13) 0.0562(12) 0.0088(10) 0.0104(9) 0.0155(10)
_geom_special_details
;
All e.s.d.'s (except the e.s.d. in the dihedral angle between two l.s. planes)
are estimated using the full covariance matrix. The cell e.s.d.'s are taken
into account individually in the estimation of e.s.d.'s in distances, angles
and torsion angles; correlations between e.s.d.'s in cell parameters are only
used when they are defined by crystal symmetry. An approximate (isotropic)
treatment of cell e.s.d.'s is used for estimating e.s.d.'s involving l.s.
planes.
;
loop_
    _geom_bond_atom_site_label_1
    _geom_bond_atom_site_label_2
    _geom_bond_site_symmetry_1
    _geom_bond_site_symmetry_2
    _geom_bond_distance
    _geom_bond_publ_flag
    O14 C8 . . 1.412(3) no
    O14 H14 . . 0.8200 no
    O15 C9 . . 1.227(3) no
    O22 N23 . . 1.415(2) no
    O22 C21 . . 1.446(2) no
    N10 C9 . . 1.345(2) no
    N10 C11 . . 1.432(2) no
    N10 C20 . . 1.473(2) no
    N13 C7 . . 1.475(3) no
    N13 C12 . . 1.411(3) no
    N13 H13 . . 0.931(19) no
    N23 C24 . . 1.280(3) no
    C1 C2 . . 1.390(3) no
    C1 C6 . . 1.376(3) no
    C1 C7 . . 1.516(3) no
    C2 C3 . . 1.377(4) no
    C2 H2 . . 0.9300 no
    C3 C4 . . 1.363(4) no
    C3 H3 . . 0.9300 no
    C4 C5 . . 1.363(5) no
    C4 H4 . . 0.9300 no
    C5 C6 . . 1.404(4) no
    C5 H5 . . 0.9300 no
    C6 H6 . . 0.9300 no
    C7 C8 . . 1.529(3) no
    C7 H7 . . 0.9800 no
    C8 C9 . . 1.522(3) no
    C8 H8 . . 0.9800 no
    C11 C12 . . 1.396(3) no
    C11 C16 . . 1.386(3) no
    C12 C19 . . 1.395(3) no
    C16 C17 . . 1.379(4) no
    C16 H16 . . 0.9300 no
    C17 C18 . . 1.383(5) no
    C17 H17 . . 0.9300 no
    C18 C19 . . 1.366(4) no
    C18 H18 . . 0.9300 no
    C19 H19 . . 0.9300 no
    C20 C21 . . 1.516(3) no
    C20 H20a . . 0.9700 no
    C20 H20b . . 0.9700 no
    C21 C25 . . 1.523(3) no
    C21 H21 . . 0.9800 no
    C24 C25 . . 1.497(3) no
    C24 C26 . . 1.470(3) no
    C25 H25a . . 0.9700 no
    C25 H25b . . 0.9700 no
    C26 C27 . . 1.395(3) no
    C26 C31 . . 1.388(3) no
    C27 C28 . . 1.378(3) no
    C27 H27 . . 0.9300 no
    C28 C29 . . 1.364(4) no
    C28 H28 . . 0.9300 no
    C29 C30 . . 1.385(4) no
    C29 H29 . . 0.9300 no
    C30 C31 . . 1.381(4) no
    C30 H30 . . 0.9300 no
    C31 H31 . . 0.9300 no
loop_
    _geom_angle_atom_site_label_1
    _geom_angle_atom_site_label_2
    _geom_angle_atom_site_label_3
    _geom_angle_site_symmetry_1
    _geom_angle_site_symmetry_2
    _geom_angle_site_symmetry_3
    _geom_angle
    _geom_angle_publ_flag
    C8 O14 H14 . . . 109.00 no
    N23 O22 C21 . . . 108.51(14) no
    C9 N10 C11 . . . 122.14(16) no
    C9 N10 C20 . . . 117.82(15) no
    C11 N10 C20 . . . 119.62(15) no
    C7 N13 C12 . . . 117.66(16) no
    C7 N13 H13 . . . 109.8(17) no
    C12 N13 H13 . . . 110.1(16) no
    O22 N23 C24 . . . 108.88(16) no
    C2 C1 C6 . . . 117.1(2) no
    C2 C1 C7 . . . 122.4(2) no
    C6 C1 C7 . . . 120.5(2) no
    C1 C2 C3 . . . 121.6(2) no
    C1 C2 H2 . . . 119.00 no
    C3 C2 H2 . . . 119.00 no
    C2 C3 C4 . . . 120.8(3) no
    C2 C3 H3 . . . 120.00 no
    C4 C3 H3 . . . 120.00 no
    C3 C4 C5 . . . 119.1(3) no
    C3 C4 H4 . . . 120.00 no
    C5 C4 H4 . . . 120.00 no
    C4 C5 C6 . . . 120.5(3) no
    C4 C5 H5 . . . 120.00 no
    C6 C5 H5 . . . 120.00 no
    C1 C6 C5 . . . 120.9(3) no
    C1 C6 H6 . . . 120.00 no
    C5 C6 H6 . . . 120.00 no
    N13 C7 C1 . . . 113.45(17) no
    N13 C7 C8 . . . 109.22(16) no
    N13 C7 H7 . . . 107.00 no
    C1 C7 C8 . . . 112.31(15) no
    C1 C7 H7 . . . 107.00 no
    C8 C7 H7 . . . 107.00 no
    O14 C8 C7 . . . 108.40(16) no
    O14 C8 C9 . . . 109.81(16) no
    O14 C8 H8 . . . 109.00 no
    C7 C8 C9 . . . 112.00(15) no
    C7 C8 H8 . . . 109.00 no
    C9 C8 H8 . . . 109.00 no
    O15 C9 N10 . . . 122.11(18) no
    O15 C9 C8 . . . 119.30(18) no
    N10 C9 C8 . . . 118.48(16) no
    N10 C11 C12 . . . 119.65(17) no
    N10 C11 C16 . . . 119.64(18) no
    C12 C11 C16 . . . 120.59(19) no
    N13 C12 C11 . . . 120.15(19) no
    N13 C12 C19 . . . 121.85(19) no
    C11 C12 C19 . . . 117.9(2) no
    C11 C16 C17 . . . 120.3(2) no
    C11 C16 H16 . . . 120.00 no
    C17 C16 H16 . . . 120.00 no
    C16 C17 C18 . . . 119.5(2) no
    C16 C17 H17 . . . 120.00 no
    C18 C17 H17 . . . 120.00 no
    C17 C18 C19 . . . 120.5(3) no
    C17 C18 H18 . . . 120.00 no
    C19 C18 H18 . . . 120.00 no
    C12 C19 C18 . . . 121.2(3) no
    C12 C19 H19 . . . 119.00 no
    C18 C19 H19 . . . 119.00 no
    N10 C20 C21 . . . 114.08(15) no
    N10 C20 H20a . . . 109.00 no
    N10 C20 H20b . . . 109.00 no
    C21 C20 H20a . . . 109.00 no
    C21 C20 H20b . . . 109.00 no
    H20a C20 H20b . . . 108.00 no
    O22 C21 C20 . . . 109.67(15) no
    O22 C21 C25 . . . 103.98(14) no
    O22 C21 H21 . . . 110.00 no
    C20 C21 C25 . . . 111.47(15) no
    C20 C21 H21 . . . 111.00 no
    C25 C21 H21 . . . 111.00 no
    N23 C24 C25 . . . 113.70(17) no
    N23 C24 C26 . . . 120.91(17) no
    C25 C24 C26 . . . 125.39(16) no
    C21 C25 C24 . . . 100.10(15) no
    C21 C25 H25a . . . 112.00 no
    C21 C25 H25b . . . 112.00 no
    C24 C25 H25a . . . 112.00 no
    C24 C25 H25b . . . 112.00 no
    H25a C25 H25b . . . 109.00 no
    C24 C26 C27 . . . 119.42(17) no
    C24 C26 C31 . . . 121.77(19) no
    C27 C26 C31 . . . 118.82(19) no
    C26 C27 C28 . . . 120.3(2) no
    C26 C27 H27 . . . 120.00 no
    C28 C27 H27 . . . 120.00 no
    C27 C28 C29 . . . 120.5(2) no
    C27 C28 H28 . . . 120.00 no
    C29 C28 H28 . . . 120.00 no
    C28 C29 C30 . . . 119.9(2) no
    C28 C29 H29 . . . 120.00 no
    C30 C29 H29 . . . 120.00 no
    C29 C30 C31 . . . 120.3(2) no
    C29 C30 H30 . . . 120.00 no
    C31 C30 H30 . . . 120.00 no
    C26 C31 C30 . . . 120.2(2) no
    C26 C31 H31 . . . 120.00 no
    C30 C31 H31 . . . 120.00 no
loop_
    _geom_torsion_atom_site_label_1
    _geom_torsion_atom_site_label_2
    _geom_torsion_atom_site_label_3
    _geom_torsion_atom_site_label_4
    _geom_torsion_site_symmetry_1
    _geom_torsion_site_symmetry_2
    _geom_torsion_site_symmetry_3
    _geom_torsion_site_symmetry_4
    _geom_torsion
    _geom_torsion_publ_flag
    O14 C8 C9 O15 . . . . -15.0(3) no
    O14 C8 C9 N10 . . . . 161.30(17) no
    O22 N23 C24 C25 . . . . 0.4(2) no
    O22 N23 C24 C26 . . . . 179.36(16) no
    O22 C21 C25 C24 . . . . 20.06(17) no
    N10 C11 C12 N13 . . . . -1.1(3) no
    N10 C11 C12 C19 . . . . 175.89(19) no
    N10 C11 C16 C17 . . . . -174.9(2) no
    N10 C20 C21 O22 . . . . 58.2(2) no
    N10 C20 C21 C25 . . . . 172.78(15) no
    N13 C7 C8 O14 . . . . 162.39(16) no
    N13 C7 C8 C9 . . . . 41.1(2) no
    N13 C12 C19 C18 . . . . 175.7(3) no
    N23 O22 C21 C20 . . . . 97.71(17) no
    N23 O22 C21 C25 . . . . -21.61(18) no
    N23 C24 C25 C21 . . . . -13.3(2) no
    N23 C24 C26 C27 . . . . -163.20(18) no
    N23 C24 C26 C31 . . . . 17.0(3) no
    C1 C2 C3 C4 . . . . -0.8(5) no
    C1 C7 C8 O14 . . . . -70.8(2) no
    C1 C7 C8 C9 . . . . 167.85(17) no
    C2 C1 C6 C5 . . . . -1.8(4) no
    C2 C1 C7 N13 . . . . 67.0(3) no
    C2 C1 C7 C8 . . . . -57.4(3) no
    C2 C3 C4 C5 . . . . -1.1(5) no
    C3 C4 C5 C6 . . . . 1.5(4) no
    C4 C5 C6 C1 . . . . 0.0(4) no
    C6 C1 C2 C3 . . . . 2.2(4) no
    C6 C1 C7 N13 . . . . -111.5(2) no
    C6 C1 C7 C8 . . . . 124.0(2) no
    C7 N13 C12 C11 . . . . -73.2(2) no
    C7 N13 C12 C19 . . . . 110.0(2) no
    C7 C1 C2 C3 . . . . -176.4(2) no
    C7 C1 C6 C5 . . . . 176.8(2) no
    C7 C8 C9 O15 . . . . 105.5(2) no
    C7 C8 C9 N10 . . . . -78.2(2) no
    C9 N10 C11 C12 . . . . 42.8(3) no
    C9 N10 C11 C16 . . . . -141.1(2) no
    C9 N10 C20 C21 . . . . 74.2(2) no
    C11 N10 C9 O15 . . . . -172.6(2) no
    C11 N10 C9 C8 . . . . 11.3(3) no
    C11 N10 C20 C21 . . . . -113.19(18) no
    C11 C12 C19 C18 . . . . -1.2(4) no
    C11 C16 C17 C18 . . . . -0.7(4) no
    C12 N13 C7 C1 . . . . -79.9(2) no
    C12 N13 C7 C8 . . . . 46.2(2) no
    C12 C11 C16 C17 . . . . 1.1(4) no
    C16 C11 C12 N13 . . . . -177.1(2) no
    C16 C11 C12 C19 . . . . -0.1(3) no
    C16 C17 C18 C19 . . . . -0.7(5) no
    C17 C18 C19 C12 . . . . 1.7(5) no
    C20 N10 C9 O15 . . . . -0.1(3) no
    C20 N10 C9 C8 . . . . -176.28(15) no
    C20 N10 C11 C12 . . . . -129.51(19) no
    C20 N10 C11 C16 . . . . 46.5(3) no
    C20 C21 C25 C24 . . . . -98.02(17) no
    C21 O22 N23 C24 . . . . 13.9(2) no
    C24 C26 C27 C28 . . . . 179.47(19) no
    C24 C26 C31 C30 . . . . 180.0(2) no
    C25 C24 C26 C27 . . . . 15.6(3) no
    C25 C24 C26 C31 . . . . -164.2(2) no
    C26 C24 C25 C21 . . . . 167.78(17) no
    C26 C27 C28 C29 . . . . 1.2(4) no
    C27 C26 C31 C30 . . . . 0.1(3) no
    C27 C28 C29 C30 . . . . -1.1(4) no
    C28 C29 C30 C31 . . . . 0.5(4) no
    C29 C30 C31 C26 . . . . 0.0(4) no
    C31 C26 C27 C28 . . . . -0.7(3) no
loop_
    _geom_hbond_atom_site_label_D
    _geom_hbond_atom_site_label_H
    _geom_hbond_atom_site_label_A
    _geom_hbond_site_symmetry_A
    _geom_hbond_distance_DH
    _geom_hbond_distance_HA
    _geom_hbond_distance_DA
    _geom_hbond_angle_DHA
    _geom_hbond_publ_flag
    O14 H14 O15 . 0.82 2.14 2.632(3) 118 yes
    C16 H16 O22 . 0.93 2.44 3.206(3) 140 yes
    C25 H25a O14 1_655 0.97 2.59 3.493(3) 154 yes
    C27 H27 O15 2_676 0.93 2.40 3.302(3) 162 yes
    C28 H28 O22 1_655 0.93 2.52 3.152(2) 125 yes
    C19 H19 Cg4 1_445 0.93 2.78 3.534(3) 139 yes
    N13 H13 Cg4 1_445 0.931(19) 2.766(19) 3.671(3) 164 yes
data_global
_journal_date_recd_electronic     2011-02-23
_journal_date_accepted     2011-03-17
_journal_name_full     'Acta Crystallographica, Section E'
_journal_year     2011
_journal_volume     67
_journal_issue      4
_journal_page_first     o945
_journal_page_last     o946
_journal_paper_category     QO
_journal_coeditor_code     LD2003
_publ_contact_author_name     ''Mohamed Rida'
_publ_contact_author_address
;
Laboratoire de Chimie H\'et\'erocyclique, Pole de Comp\'etence PHARCHIM,
 Universit\'e Mohammed V, Agdal, BP 1014, Rabat, Morocco
;
_publ_contact_author_email     'rida_mohamed_ac@yahoo.fr'
_publ_contact_author_fax     ?
_publ_contact_author_phone     ?
_publ_section_title
;\
<i>rac</i>-(3<i>S</i>,4<i>S</i>)-3-Hydroxy-4-phenyl-1-[(<i>S</i>)-(3-phenyl-4,\
5-dihydro-1,2-oxazol-5-yl)methyl]-4,5-dihydro-1<i>H</i>-1,5-benzodiazepin-\
2(3<i>H</i>)-one
;
loop_
    _publ_author_name
    _publ_author_footnote
    _publ_author_address
    'Rida, Mohamed' .
;
Laboratoire de Chimie H\'et\'erocyclique, Pole de Comp\'etence PHARCHIM,
Universit\'e Mohammed V-Agdal, BP 1014 Rabat, Morocco
;
    'Essassi, El Mokhtar' .
;
Laboratoire de Chimie H\'et\'erocyclique, Pole de Comp\'etence PHARCHIM,
Universit\'e Mohammed V-Agdal, BP 1014 Rabat, Morocco
and
Institut of Nanomaterials and Nanotechnology (INANOTECH),
Avenue de l Arm\'ee Royale, Rabat, Morocco
;
    'Massip, St\'ephane' .
;
Laboratoire de Chimie Physique et Min\'erale, Service de Cristallographie,
Universit\'e Victor S\'egalen Bordeaux 2, Bordeaux Cedex, France
;
    'Lazar, Sa\"id' .
;
Laboratoire de Biochimie, Environnement et Agroalimentaire (URAC 36),
Facult\'e des Sciences et Techniques Mohammedia
Universit\'e Hassan II Mohammedia-Casablana,
BP 146, 20800 Mohammedia,
Morocco
;
    'Zouihri, Hafid' .
;
Laboratoires Diffraction des Rayons X sur Monocristal,
Centre Nationale pour la Recherche Scientifique et Technique, Rabat, Morocco
;
