# Supplementary material for: rac-(3S,4S)-3-Hy­droxy-4-phenyl-1-[(S)-(3-phenyl-4,5-dihydro-1,2-oxazol-5-yl)meth­yl]-4,5-dihydro-1H-1,5-benzo­diazepin-2(3H)-one
Source: Acta Crystallogr Sect E Struct Rep Online. 2011 Mar 23;67(Pt 4):o945–6. doi: 10.1107/S1600536811010129 (PMC3100042; doi:10.1107/S1600536811010129)
Supplement: Supplementary file 2 [file e-67-0o945-Isup2.hkl]

# 
# h,k,l, Fc-squared, Fo-squared, sigma(Fo-squared) and status flag 
# 
data_I
_shelx_title ' BZD' 
_shelx_refln_list_code          4 
_shelx_F_calc_maximum       64.61 
_exptl_crystal_F_000       436.00 
_reflns_d_resolution_high  0.8511 
 
loop_ 
 _symmetry_equiv_pos_as_xyz 
 'x, y, z' 
 '-x, -y, -z' 
 
_cell_length_a     8.9810 
_cell_length_b     9.0440 
_cell_length_c    13.6850 
_cell_angle_alpha  95.373 
_cell_angle_beta  102.433 
_cell_angle_gamma 100.032 
 
_shelx_F_squared_multiplier     1.000 
 
loop_ 
 _refln_index_h 
 _refln_index_k 
 _refln_index_l 
 _refln_F_squared_calc 
 _refln_F_squared_meas 
 _refln_F_squared_sigma 
 _refln_observed_status 
   1   0   0      550.98      545.65      3.12 o 
   2   0   0       54.97       46.76      0.33 o 
   3   0   0      551.19      461.82      4.79 o 
   4   0   0      699.78      638.77      6.80 o 
   5   0   0       46.76       54.05      0.65 o 
   6   0   0        0.04        1.09      0.23 o 
   7   0   0        1.06        2.98      0.21 o 
   8   0   0      292.83      307.63      2.09 o 
   9   0   0        6.17        6.74      0.26 o 
  10   0   0       18.93       19.39      0.40 o 
 -10   1   0        4.48        5.68      0.25 o 
  -9   1   0        8.96        8.88      0.30 o 
  -8   1   0       83.92       84.78      1.11 o 
  -7   1   0      444.69      480.29      2.45 o 
  -6   1   0        3.54        2.89      0.19 o 
  -5   1   0       16.55       11.74      0.24 o 
  -4   1   0     1046.66     1007.18      8.67 o 
  -3   1   0        5.35        7.07      0.14 o 
  -2   1   0     2016.93     2227.49     10.01 o 
   0   1   0      186.30      146.08      1.46 o 
   1   1   0     1098.84     1213.98      6.02 o 
   2   1   0      383.14      326.45      3.48 o 
   3   1   0       12.12       10.30      0.21 o 
   4   1   0       94.98      102.20      0.78 o 
   5   1   0        8.69        9.63      0.21 o 
   6   1   0        0.11        0.75      0.18 o 
   7   1   0        9.83        8.77      0.29 o 
   8   1   0        0.04        0.67      0.45 o 
   9   1   0        7.48        8.83      0.30 o 
 -10   2   0        0.10        0.39      0.28 o 
  -9   2   0        2.59        2.41      0.24 o 
  -8   2   0        6.18        3.75      0.30 o 
  -7   2   0        5.40        5.94      0.27 o 
  -6   2   0      115.12      114.97      1.07 o 
  -5   2   0       22.22       22.09      0.40 o 
  -4   2   0      183.40      189.91      1.03 o 
  -3   2   0      183.58      187.66      0.88 o 
   0   2   0       70.38       82.86      0.43 o 
   1   2   0      196.03      193.33      0.73 o 
   2   2   0       96.12       97.86      0.60 o 
   3   2   0      120.17      117.11      0.79 o 
   4   2   0      604.14      628.02      2.16 o 
   5   2   0        1.01        1.35      0.16 o 
   6   2   0      104.41      110.36      1.17 o 
   7   2   0      267.24      269.33      1.95 o 
   8   2   0        6.49        6.32      0.28 o 
   9   2   0        4.15        3.31      0.23 o 
 -10   3   0        0.77        1.56      0.20 o 
  -9   3   0        4.77        6.57      0.27 o 
  -8   3   0      415.58      443.59      2.53 o 
  -7   3   0       34.11       33.53      0.64 o 
  -6   3   0       99.35       90.52      1.00 o 
  -5   3   0      231.68      233.15      1.40 o 
  -4   3   0      146.80      148.61      0.98 o 
  -3   3   0       80.53       83.95      0.66 o 
  -2   3   0      748.44      646.34      6.00 o 
  -1   3   0     1047.23      965.46      7.14 o 
   1   3   0     1716.01     1705.89     10.66 o 
   2   3   0        0.40        1.08      0.10 o 
   3   3   0      651.36      569.03      7.06 o 
   4   3   0      688.55      753.65      2.61 o 
   5   3   0       37.04       37.75      0.67 o 
   6   3   0        6.33        5.29      0.25 o 
   7   3   0        0.17        1.35      0.23 o 
   8   3   0       22.35       19.20      0.38 o 
   9   3   0        3.80        4.42      0.18 o 
 -10   4   0        4.93        5.48      0.23 o 
  -9   4   0        7.51        5.46      0.25 o 
  -8   4   0        0.01        0.49      0.41 o 
  -7   4   0        0.02        0.29      0.40 o 
  -6   4   0        0.17        0.32      0.32 o 
  -5   4   0       22.84       20.50      0.39 o 
  -4   4   0      115.62      123.65      0.98 o 
  -3   4   0      413.23      447.25      1.69 o 
  -2   4   0       54.07       46.76      0.53 o 
  -1   4   0      421.13      419.01      1.48 o 
   0   4   0      363.85      328.40      1.33 o 
   1   4   0       84.88       89.92      0.72 o 
   2   4   0      147.51      138.61      0.99 o 
   3   4   0        0.26        1.18      0.14 o 
   4   4   0      223.46      237.51      1.59 o 
   5   4   0        1.46        1.07      0.35 o 
   6   4   0       39.45       37.35      0.68 o 
   7   4   0       21.18       20.06      0.39 o 
   8   4   0        1.65        0.60      0.29 o 
  -9   5   0        9.78       11.00      0.32 o 
  -8   5   0       29.31       26.68      0.54 o 
  -7   5   0        2.20        1.43      0.41 o 
  -6   5   0        4.33        4.29      0.28 o 
  -5   5   0      113.80      106.81      1.10 o 
  -4   5   0       53.34       50.93      0.72 o 
  -3   5   0       40.02       43.89      0.63 o 
  -2   5   0      458.15      439.27      1.82 o 
  -1   5   0       44.09       41.06      0.59 o 
   0   5   0      240.57      264.09      1.39 o 
   1   5   0      187.71      190.03      1.23 o 
   2   5   0       76.16       73.07      0.82 o 
   3   5   0      291.22      298.12      1.80 o 
   4   5   0       46.53       45.77      0.80 o 
   5   5   0       82.49       79.42      1.10 o 
   6   5   0        3.08        3.35      0.25 o 
   7   5   0        3.18        3.60      0.23 o 
  -9   6   0        0.48        0.46      0.32 o 
  -8   6   0        2.09        2.55      0.26 o 
  -7   6   0       23.11       20.29      0.41 o 
  -6   6   0       30.22       26.72      0.52 o 
  -5   6   0       25.90       25.32      0.52 o 
  -4   6   0        3.51        4.34      0.22 o 
  -3   6   0       36.07       39.20      0.71 o 
  -2   6   0       64.37       61.97      0.80 o 
  -1   6   0       47.21       35.04      0.63 o 
   0   6   0       17.96       25.68      0.49 o 
   1   6   0        9.12        8.46      0.23 o 
   2   6   0        0.69        0.67      0.29 o 
   3   6   0      129.79      124.22      1.30 o 
   4   6   0      107.14      108.81      1.26 o 
   5   6   0        8.65        7.76      0.29 o 
   6   6   0        4.28        4.98      0.21 o 
   7   6   0        0.46        0.71      0.25 o 
  -8   7   0        6.06        6.16      0.28 o 
  -7   7   0       16.87       13.32      0.38 o 
  -6   7   0       27.04       27.44      0.57 o 
  -5   7   0        0.95        1.01      0.41 o 
  -4   7   0       54.91       57.64      0.94 o 
  -3   7   0       94.96       99.36      1.15 o 
  -2   7   0      106.28      114.34      1.22 o 
  -1   7   0      104.25       93.33      1.11 o 
   0   7   0       35.80       30.28      0.58 o 
   1   7   0        2.68        2.77      0.21 o 
   2   7   0       15.37       13.56      0.34 o 
   3   7   0        4.74        6.54      0.26 o 
   4   7   0        0.51        0.43      0.32 o 
   5   7   0        4.71        4.14      0.24 o 
   6   7   0        5.59        6.70      0.21 o 
  -8   8   0        0.64        0.95      0.33 o 
  -7   8   0        0.62        0.40      0.37 o 
  -6   8   0        4.62        4.77      0.27 o 
  -5   8   0        3.17        4.78      0.29 o 
  -4   8   0       68.16       69.05      1.07 o 
  -3   8   0       24.59       22.81      0.45 o 
  -2   8   0       88.09       82.01      1.10 o 
  -1   8   0      111.75      108.50      1.26 o 
   0   8   0        1.84        1.21      0.38 o 
   1   8   0        1.19        2.11      0.23 o 
   2   8   0        1.24        0.77      0.33 o 
   3   8   0        8.30        7.10      0.27 o 
   4   8   0        6.83        5.12      0.25 o 
   5   8   0        8.54        9.94      0.24 o 
  -7   9   0        0.11        0.73      0.31 o 
  -6   9   0        7.70        6.88      0.28 o 
  -5   9   0        8.75        8.42      0.31 o 
  -4   9   0        1.34        2.20      0.27 o 
  -3   9   0       11.07       13.28      0.35 o 
  -2   9   0        2.75        2.99      0.25 o 
  -1   9   0        5.32        5.03      0.28 o 
   0   9   0        5.90        6.32      0.27 o 
   1   9   0        0.01       -0.16      0.32 o 
   2   9   0        0.28        0.03      0.62 o 
   3   9   0       25.38       25.79      0.46 o 
  -5  10   0        3.72        2.95      0.22 o 
  -4  10   0        3.59        4.34      0.24 o 
  -3  10   0        9.97        8.64      0.28 o 
  -2  10   0        1.01        0.89      0.34 o 
  -1  10   0        1.44        1.42      0.21 o 
   0  10   0        3.54        3.92      0.21 o 
   1  10   0        0.35        0.41      0.27 o 
  -1 -10   1        6.42        6.28      0.22 o 
   0 -10   1        8.91        9.03      0.27 o 
   1 -10   1       16.25       12.49      0.29 o 
   2 -10   1       11.24        8.85      0.27 o 
   3 -10   1        0.73        0.52      0.34 o 
   4 -10   1        0.27        0.35      0.31 o 
   5 -10   1        0.57        0.50      0.28 o 
  -3  -9   1        1.48        2.35      0.22 o 
  -2  -9   1       15.63       12.32      0.29 o 
  -1  -9   1        5.04        4.47      0.23 o 
   0  -9   1       16.14       16.89      0.35 o 
   1  -9   1       31.87       28.25      0.54 o 
   2  -9   1        0.04        0.25      0.39 o 
   3  -9   1        1.90        2.03      0.25 o 
   4  -9   1        5.07        6.11      0.30 o 
   5  -9   1        0.20        0.48      0.36 o 
   6  -9   1        3.07        4.37      0.25 o 
  -5  -8   1        4.46        4.81      0.21 o 
  -4  -8   1        1.40        3.81      0.23 o 
  -3  -8   1        0.38        0.65      0.34 o 
  -2  -8   1        1.14        1.26      0.22 o 
  -1  -8   1       18.69       17.84      0.38 o 
   0  -8   1       43.89       42.60      0.84 o 
   1  -8   1       55.00       58.03      0.98 o 
   2  -8   1       13.25       13.84      0.38 o 
   3  -8   1       38.82       39.65      0.72 o 
   4  -8   1       29.41       28.79      0.61 o 
   5  -8   1       18.56       17.97      0.40 o 
   6  -8   1       10.00       10.33      0.30 o 
   7  -8   1        1.12        0.74      0.36 o 
   8  -8   1        0.73        0.73      0.29 o 
  -6  -7   1        3.81        4.41      0.21 o 
  -5  -7   1        2.44        3.38      0.22 o 
  -4  -7   1        2.43        2.91      0.25 o 
  -3  -7   1        0.37        0.53      0.30 o 
  -2  -7   1        6.04        6.67      0.26 o 
  -1  -7   1       11.06       12.11      0.32 o 
   0  -7   1       55.03       56.50      0.88 o 
   1  -7   1      114.63      120.09      1.24 o 
   2  -7   1        6.28        5.60      0.27 o 
   3  -7   1       24.09       24.65      0.48 o 
   4  -7   1       29.73       31.85      0.65 o 
   5  -7   1        5.60        5.98      0.30 o 
   6  -7   1        0.02       -0.07      0.41 o 
   7  -7   1       15.32       13.70      0.34 o 
   8  -7   1        0.21        1.07      0.24 o 
  -7  -6   1        1.83        1.11      0.18 o 
  -6  -6   1        0.27        0.57      0.29 o 
  -5  -6   1       43.21       39.30      0.67 o 
  -4  -6   1        5.35        4.42      0.26 o 
  -3  -6   1       10.13       11.94      0.31 o 
  -2  -6   1        1.10        1.79      0.19 o 
  -1  -6   1       21.36       19.05      0.40 o 
   0  -6   1      307.11      308.01      1.73 o 
   1  -6   1      265.23      271.92      1.63 o 
   2  -6   1       35.63       69.90      0.83 o 
   3  -6   1        6.69        5.63      0.23 o 
   4  -6   1       24.65       23.29      0.47 o 
   5  -6   1       43.02       42.61      0.80 o 
   6  -6   1        4.89        4.79      0.30 o 
   7  -6   1       21.59       18.94      0.37 o 
   8  -6   1       18.49       17.76      0.35 o 
   9  -6   1        4.28        4.48      0.23 o 
  -8  -5   1       25.50       25.47      0.51 o 
  -7  -5   1        1.76        2.22      0.18 o 
  -6  -5   1        1.47        1.11      0.33 o 
  -5  -5   1      141.82      139.27      1.41 o 
  -4  -5   1       22.67       28.83      0.57 o 
  -3  -5   1       66.23       62.93      0.82 o 
  -2  -5   1        0.14        0.32      0.25 o 
  -1  -5   1      182.12      187.82      1.21 o 
   0  -5   1        3.93        2.78      0.16 o 
   1  -5   1     1062.28      957.28      9.68 o 
   2  -5   1      410.81      475.62      1.91 o 
   3  -5   1      202.57      195.03      1.26 o 
   4  -5   1       54.36       55.15      0.76 o 
   5  -5   1        0.42        1.40      0.18 o 
   6  -5   1        6.84        7.46      0.28 o 
   7  -5   1       33.95       33.38      0.65 o 
   8  -5   1       17.10       16.38      0.36 o 
   9  -5   1       23.13       20.98      0.44 o 
  -8  -4   1        2.57        1.02      0.30 o 
  -7  -4   1        1.84        2.73      0.25 o 
  -6  -4   1       27.06       26.97      0.53 o 
  -5  -4   1       92.21       95.57      1.10 o 
  -4  -4   1       36.13       38.21      0.68 o 
  -3  -4   1        4.45        5.41      0.18 o 
  -2  -4   1        8.33        6.59      0.17 o 
  -1  -4   1      393.57      424.75      1.58 o 
   0  -4   1     3518.66     4258.79     20.43 o 
   1  -4   1       91.69       63.25      0.59 o 
   2  -4   1       51.51       47.54      0.53 o 
   3  -4   1       96.00       97.19      0.80 o 
   4  -4   1      289.35      275.26      1.48 o 
   5  -4   1       13.88       17.80      0.35 o 
   6  -4   1      122.71      123.08      1.22 o 
   7  -4   1        7.01        4.41      0.26 o 
   8  -4   1       17.11       17.15      0.37 o 
   9  -4   1        4.44        4.06      0.27 o 
  -9  -3   1        0.51        0.80      0.27 o 
  -8  -3   1        1.92        1.39      0.20 o 
  -7  -3   1       18.14       16.67      0.34 o 
  -6  -3   1       26.28       29.23      0.57 o 
  -5  -3   1       23.74       24.72      0.47 o 
  -4  -3   1      200.09      200.24      1.28 o 
  -3  -3   1      272.19      286.56      1.36 o 
  -2  -3   1       11.47       11.25      0.23 o 
  -1  -3   1     2675.10     3094.05     15.10 o 
   0  -3   1     1341.07     1304.33      8.52 o 
   1  -3   1       95.95      108.58      0.63 o 
   2  -3   1     2959.48     3303.18     16.06 o 
   3  -3   1       25.63       37.88      0.46 o 
   4  -3   1        2.44        2.47      0.15 o 
   5  -3   1       19.48       18.36      0.36 o 
   6  -3   1        3.72        4.75      0.21 o 
   7  -3   1      171.52      172.03      1.51 o 
   8  -3   1       13.13       16.13      0.41 o 
   9  -3   1       22.95       22.66      0.45 o 
  10  -3   1        9.29        9.74      0.25 o 
  -9  -2   1        5.41        6.15      0.25 o 
  -8  -2   1        2.68        3.41      0.25 o 
  -7  -2   1        0.96        2.01      0.22 o 
  -6  -2   1      124.23      112.17      1.14 o 
  -5  -2   1      109.89       92.39      0.92 o 
  -4  -2   1      100.15      121.22      0.90 o 
  -3  -2   1      821.20      802.39      7.42 o 
  -2  -2   1     1260.81     1287.28      8.49 o 
  -1  -2   1      469.43      359.03      3.63 o 
   1  -2   1      635.99      573.51      4.47 o 
   2  -2   1     2646.05     3087.34     13.72 o 
   3  -2   1        6.04        8.25      0.17 o 
   4  -2   1       14.96       10.12      0.21 o 
   5  -2   1      125.11      140.25      1.06 o 
   6  -2   1       51.76       61.23      0.81 o 
   7  -2   1      244.25      259.40      1.83 o 
   8  -2   1        2.20        2.64      0.26 o 
   9  -2   1       30.04       28.41      0.59 o 
  10  -2   1        2.66        3.49      0.21 o 
  -9  -1   1        3.01        2.75      0.22 o 
  -8  -1   1      191.76      192.82      1.62 o 
  -7  -1   1       18.19       21.51      0.43 o 
  -6  -1   1        0.25        0.00      0.00 o 
  -5  -1   1       43.64       54.61      0.67 o 
  -4  -1   1     1835.56     1973.97     13.34 o 
  -3  -1   1      531.50      473.79      5.05 o 
  -2  -1   1       18.35       17.56      0.23 o 
  -1  -1   1       85.93       83.83      0.38 o 
   0  -1   1      520.29      544.22      3.21 o 
   1  -1   1      319.08      238.56      2.30 o 
   2  -1   1     1273.51     1204.10      7.18 o 
   3  -1   1       52.64       39.06      0.41 o 
   4  -1   1      491.68      393.69      5.36 o 
   5  -1   1       71.45       71.25      0.74 o 
   6  -1   1      296.33      310.02      1.80 o 
   7  -1   1      148.36      143.24      1.37 o 
   8  -1   1       88.35       78.05      1.11 o 
   9  -1   1        1.96        1.73      0.22 o 
  10  -1   1       11.72        9.84      0.24 o 
 -10   0   1        0.19       -0.13      0.28 o 
  -9   0   1        0.37        0.80      0.33 o 
  -8   0   1       22.19       23.99      0.49 o 
  -7   0   1      150.43      140.55      1.35 o 
  -6   0   1      330.91      346.49      1.85 o 
  -5   0   1       74.56       86.80      0.79 o 
  -4   0   1     1120.92     1068.86      8.95 o 
  -3   0   1      227.82      253.06      0.95 o 
  -2   0   1     2802.34     3656.48     13.31 o 
  -1   0   1      190.82      154.50      1.55 o 
   1   0   1       38.50       30.53      0.21 o 
   2   0   1       58.65       51.95      0.37 o 
   3   0   1      185.05      174.47      0.84 o 
   4   0   1      345.89      438.12      1.61 o 
   5   0   1       41.84       39.16      0.58 o 
   6   0   1      335.50      349.14      1.93 o 
   7   0   1        6.04        5.31      0.25 o 
   8   0   1      111.85      112.64      1.28 o 
   9   0   1        7.34        9.46      0.28 o 
 -10   1   1       49.49       59.39      0.78 o 
  -9   1   1       36.93       39.92      0.77 o 
  -8   1   1       59.68       56.01      0.95 o 
  -7   1   1      148.67      154.43      1.37 o 
  -6   1   1       54.56       60.17      0.77 o 
  -5   1   1      329.27      381.23      1.66 o 
  -4   1   1      167.14      180.73      0.96 o 
  -3   1   1      214.02      241.23      0.93 o 
  -1   1   1       35.40       45.87      0.27 o 
   0   1   1      490.05      363.00      2.75 o 
   1   1   1      224.76      160.53      2.07 o 
   2   1   1      225.13      218.38      0.84 o 
   3   1   1       24.17       25.05      0.36 o 
   4   1   1      148.52      182.82      1.07 o 
   5   1   1       29.42       30.44      0.54 o 
   6   1   1        8.06        9.42      0.25 o 
   7   1   1        0.15        0.00      0.00 o 
   8   1   1      241.56      241.62      1.82 o 
   9   1   1        4.85        5.61      0.25 o 
 -10   2   1        2.02        1.80      0.20 o 
  -9   2   1        0.43        0.38      0.38 o 
  -8   2   1        0.51       -0.19      0.41 o 
  -7   2   1       53.35       54.32      0.88 o 
  -6   2   1        6.35        8.56      0.24 o 
  -5   2   1       42.25       34.24      0.53 o 
  -4   2   1      388.61      432.89      1.56 o 
  -3   2   1     3373.07     3979.92     17.77 o 
  -2   2   1      221.74      198.37      0.79 o 
   1   2   1        0.03        0.41      0.07 o 
   2   2   1       97.89      103.42      0.65 o 
   3   2   1        0.18        0.33      0.17 o 
   4   2   1       47.68       48.82      0.63 o 
   5   2   1        9.68        6.96      0.22 o 
   6   2   1       21.63       23.42      0.48 o 
   7   2   1      635.40      665.05      3.10 o 
   8   2   1       71.20       63.13      0.93 o 
   9   2   1        9.66        9.77      0.26 o 
 -10   3   1        0.03       -0.05      0.31 o 
  -9   3   1       18.11       18.26      0.38 o 
  -8   3   1       76.30       80.36      1.11 o 
  -7   3   1      145.65      149.52      1.42 o 
  -6   3   1      128.41      131.74      1.16 o 
  -5   3   1      204.52      208.36      1.30 o 
  -4   3   1      362.48      392.38      1.59 o 
  -3   3   1        7.23       11.55      0.23 o 
  -2   3   1        1.30        2.04      0.12 o 
  -1   3   1        2.86        4.89      0.12 o 
   0   3   1     3324.49     3773.57     16.95 o 
   1   3   1      302.71      285.08      1.14 o 
   2   3   1      351.44      338.98      1.38 o 
   3   3   1        6.65        2.27      0.14 o 
   4   3   1        1.97        2.47      0.18 o 
   5   3   1       26.58       27.28      0.54 o 
   6   3   1        2.43        1.88      0.22 o 
   7   3   1       21.22       19.89      0.41 o 
   8   3   1       23.01       22.93      0.45 o 
 -10   4   1        7.14        8.34      0.24 o 
  -9   4   1        4.69        4.76      0.26 o 
  -8   4   1        0.03        1.09      0.41 o 
  -7   4   1       86.13       85.44      1.10 o 
  -6   4   1       49.23       47.98      0.78 o 
  -5   4   1      264.21      262.36      1.58 o 
  -4   4   1      393.27      419.75      1.79 o 
  -3   4   1       22.52       21.54      0.42 o 
  -2   4   1        7.65       12.34      0.25 o 
  -1   4   1      832.54      684.44      7.05 o 
   0   4   1      159.57      161.81      0.95 o 
   1   4   1      109.26      114.78      0.84 o 
   2   4   1       89.79       92.56      0.83 o 
   3   4   1       24.30       23.80      0.45 o 
   4   4   1        2.09        2.85      0.18 o 
   5   4   1        9.07       10.17      0.29 o 
   6   4   1        4.09        8.05      0.30 o 
   7   4   1        1.78        2.25      0.24 o 
   8   4   1        3.13        2.60      0.19 o 
  -9   5   1        0.06        0.12      0.36 o 
  -8   5   1       65.57       57.67      0.96 o 
  -7   5   1       13.46       11.21      0.34 o 
  -6   5   1      158.01      153.27      1.41 o 
  -5   5   1       93.63       96.11      1.06 o 
  -4   5   1       61.86       59.27      0.78 o 
  -3   5   1       64.34       60.71      0.73 o 
  -2   5   1       30.90       32.39      0.54 o 
  -1   5   1     2368.30     2360.74     16.71 o 
   0   5   1      991.82      875.45      9.61 o 
   1   5   1      146.14      134.95      1.07 o 
   2   5   1       32.69       33.57      0.61 o 
   3   5   1       74.90       73.69      0.94 o 
   4   5   1       16.35       19.09      0.39 o 
   5   5   1        0.01        2.31      0.23 o 
   6   5   1        0.64        0.71      0.32 o 
   7   5   1       23.94       26.88      0.52 o 
  -9   6   1        6.57        5.55      0.25 o 
  -8   6   1       42.09       43.95      0.85 o 
  -7   6   1       46.92       45.45      0.91 o 
  -6   6   1       69.83       64.84      1.01 o 
  -5   6   1        7.40       10.96      0.31 o 
  -4   6   1        0.06        0.00      0.00 o 
  -3   6   1       17.02       17.33      0.34 o 
  -2   6   1        1.45        2.44      0.19 o 
  -1   6   1       13.15       11.40      0.27 o 
   0   6   1      370.35      357.08      1.92 o 
   1   6   1       65.54       60.64      0.85 o 
   2   6   1        0.94        0.99      0.17 o 
   3   6   1       25.35       23.67      0.44 o 
   4   6   1      132.38      127.08      1.35 o 
   5   6   1        0.04        0.07      0.32 o 
   6   6   1        1.18        0.83      0.29 o 
  -9   7   1        2.08        1.85      0.21 o 
  -8   7   1        0.58        0.54      0.37 o 
  -7   7   1       13.37       15.77      0.38 o 
  -6   7   1       68.98       69.47      1.06 o 
  -5   7   1       39.31       36.64      0.72 o 
  -4   7   1        7.30        6.43      0.33 o 
  -3   7   1       18.03       18.14      0.38 o 
  -2   7   1       61.77       74.13      0.99 o 
  -1   7   1      169.35      163.83      1.45 o 
   0   7   1        0.93        0.76      0.21 o 
   1   7   1        0.09        0.51      0.33 o 
   2   7   1        9.36        7.97      0.30 o 
   3   7   1       71.46       78.91      1.06 o 
   4   7   1       33.91       33.66      0.63 o 
   5   7   1        4.15        4.24      0.22 o 
  -8   8   1       12.05       10.15      0.30 o 
  -7   8   1        0.57        1.20      0.37 o 
  -6   8   1        0.13        0.37      0.37 o 
  -5   8   1        0.96        0.22      0.44 o 
  -4   8   1        5.76        4.94      0.34 o 
  -3   8   1       16.88       16.52      0.38 o 
  -2   8   1        5.23        8.00      0.34 o 
  -1   8   1       53.27       53.30      0.91 o 
   0   8   1        6.01        8.13      0.30 o 
   1   8   1       15.41       18.22      0.37 o 
   2   8   1        0.77        0.25      0.32 o 
   3   8   1       28.95       26.26      0.54 o 
   4   8   1        0.02        0.28      0.28 o 
  -7   9   1        2.70        2.19      0.24 o 
  -6   9   1        7.89        6.63      0.28 o 
  -5   9   1        2.51        2.08      0.27 o 
  -4   9   1       71.06       72.84      1.04 o 
  -3   9   1       17.81       20.29      0.42 o 
  -2   9   1        3.68        3.40      0.28 o 
  -1   9   1       57.74       47.82      0.84 o 
   0   9   1        0.00        0.20      0.33 o 
   1   9   1       12.42       15.86      0.31 o 
   2   9   1        0.95        1.20      0.19 o 
   3   9   1        2.98        3.04      0.19 o 
  -5  10   1        1.59        1.03      0.32 o 
  -4  10   1        0.27       -0.16      0.32 o 
  -3  10   1        2.93        2.85      0.25 o 
  -2  10   1        3.88        3.93      0.25 o 
  -1  10   1        0.27        0.34      0.29 o 
   0  10   1        2.55        1.91      0.20 o 
  -1 -10   2        7.80        7.58      0.24 o 
   0 -10   2       10.39        8.64      0.28 o 
   1 -10   2        9.05        9.36      0.29 o 
   2 -10   2        0.44       -0.32      0.32 o 
   3 -10   2        0.26       -0.26      0.31 o 
   4 -10   2        1.42        1.64      0.21 o 
   5 -10   2        6.17        7.21      0.23 o 
  -3  -9   2        8.24        9.42      0.28 o 
  -2  -9   2        2.15        1.77      0.21 o 
  -1  -9   2        5.81        6.07      0.27 o 
   0  -9   2        1.85        0.77      0.35 o 
   1  -9   2       20.94       20.00      0.39 o 
   2  -9   2       26.12       27.25      0.57 o 
   3  -9   2        2.09        2.26      0.24 o 
   4  -9   2        7.81        8.20      0.30 o 
   5  -9   2       15.12       14.58      0.35 o 
   6  -9   2        6.16        6.69      0.27 o 
  -5  -8   2        1.18        1.01      0.18 o 
  -4  -8   2       56.62       56.27      0.84 o 
  -3  -8   2        4.75        5.09      0.24 o 
  -2  -8   2        0.54        0.00      0.00 o 
  -1  -8   2        4.45        4.31      0.26 o 
   0  -8   2       11.57        8.65      0.30 o 
   1  -8   2      105.59      101.55      1.22 o 
   2  -8   2        7.94        6.70      0.30 o 
   3  -8   2       14.17       15.49      0.38 o 
   4  -8   2       15.52       16.24      0.38 o 
   5  -8   2       10.00        8.07      0.33 o 
   6  -8   2        0.01        0.26      0.36 o 
   7  -8   2        7.86        7.29      0.26 o 
  -6  -7   2        1.75        2.68      0.19 o 
  -5  -7   2       42.26       39.37      0.74 o 
  -4  -7   2        1.96        1.54      0.22 o 
  -3  -7   2       76.52       74.79      1.07 o 
  -2  -7   2        0.10        0.40      0.33 o 
  -1  -7   2       44.59       55.33      0.88 o 
   0  -7   2        2.86        3.83      0.24 o 
   1  -7   2       27.52       30.21      0.60 o 
   2  -7   2      100.04      105.96      1.19 o 
   3  -7   2        3.66        4.94      0.28 o 
   4  -7   2        4.06        2.85      0.26 o 
   5  -7   2        4.04        5.51      0.30 o 
   6  -7   2        4.25        3.11      0.26 o 
   7  -7   2        3.80        4.37      0.26 o 
   8  -7   2       19.07       17.28      0.35 o 
  -7  -6   2        0.00        0.17      0.26 o 
  -6  -6   2        0.24        0.16      0.29 o 
  -5  -6   2       77.97       74.78      1.06 o 
  -4  -6   2        3.78        3.77      0.26 o 
  -3  -6   2       69.13       71.73      0.98 o 
  -2  -6   2        6.34        6.21      0.22 o 
  -1  -6   2        8.06        7.77      0.23 o 
   0  -6   2      145.14      151.48      1.20 o 
   1  -6   2       17.99       16.32      0.32 o 
   2  -6   2       16.40       20.32      0.41 o 
   3  -6   2       18.55       17.82      0.35 o 
   4  -6   2       22.39       24.81      0.48 o 
   5  -6   2      167.10      167.37      1.53 o 
   6  -6   2       57.74       62.92      0.99 o 
   7  -6   2        5.08        4.28      0.29 o 
   8  -6   2        1.44        1.66      0.25 o 
   9  -6   2        0.97        0.61      0.29 o 
  -8  -5   2        3.38        4.51      0.19 o 
  -7  -5   2        1.16        1.75      0.19 o 
  -6  -5   2        1.04        1.83      0.22 o 
  -5  -5   2        1.03        1.78      0.22 o 
  -4  -5   2      406.65      435.28      2.33 o 
  -3  -5   2       34.31       33.94      0.60 o 
  -2  -5   2       74.26       75.18      0.84 o 
  -1  -5   2      235.56      251.05      1.40 o 
   0  -5   2     1157.93     1052.23     10.42 o 
   1  -5   2        9.28        7.21      0.20 o 
   2  -5   2      690.39      738.33      2.46 o 
   3  -5   2      215.87      213.54      1.36 o 
   4  -5   2      107.59      111.40      1.08 o 
   5  -5   2       20.83       19.71      0.41 o 
   6  -5   2       47.86       45.66      0.83 o 
   7  -5   2        0.60        0.68      0.38 o 
   8  -5   2        9.33       11.11      0.31 o 
   9  -5   2       11.70       12.42      0.30 o 
  -8  -4   2        0.71        0.98      0.32 o 
  -7  -4   2      159.13      165.72      1.49 o 
  -6  -4   2      235.67      239.04      1.82 o 
  -5  -4   2      232.89      251.71      1.76 o 
  -4  -4   2      334.08      347.49      1.87 o 
  -3  -4   2        0.39        0.47      0.14 o 
  -2  -4   2      103.95      108.76      0.85 o 
  -1  -4   2       58.39       63.93      0.61 o 
   0  -4   2     1538.25     1461.10     10.86 o 
   1  -4   2      867.46      842.16      7.89 o 
   2  -4   2      510.40      551.40      1.83 o 
   3  -4   2       12.97        8.84      0.21 o 
   4  -4   2       22.05       28.04      0.53 o 
   5  -4   2       42.87       44.04      0.70 o 
   6  -4   2       48.61       51.15      0.85 o 
   7  -4   2        4.36        3.94      0.26 o 
   8  -4   2       22.81       19.15      0.40 o 
   9  -4   2        1.13        1.30      0.23 o 
  -9  -3   2        2.73        2.70      0.19 o 
  -8  -3   2       31.48       28.47      0.58 o 
  -7  -3   2       31.18       27.69      0.53 o 
  -6  -3   2       29.86       30.91      0.59 o 
  -5  -3   2      198.31      204.38      1.45 o 
  -4  -3   2       10.30        8.50      0.20 o 
  -3  -3   2      123.17      138.45      0.94 o 
  -2  -3   2      155.50      152.19      0.88 o 
  -1  -3   2       82.29       80.87      0.59 o 
   0  -3   2      808.56      689.71      6.05 o 
   1  -3   2     1224.56     1190.20      8.34 o 
   2  -3   2      253.23      245.41      1.05 o 
   3  -3   2      682.65      603.38      6.69 o 
   4  -3   2     1263.79     1207.82     11.09 o 
   5  -3   2        0.54        1.69      0.15 o 
   6  -3   2       59.43       58.80      0.86 o 
   7  -3   2       20.91       23.61      0.48 o 
   8  -3   2      345.00      341.08      2.19 o 
   9  -3   2       35.10       40.52      0.72 o 
  -9  -2   2       18.81       19.00      0.37 o 
  -8  -2   2       34.01       30.58      0.63 o 
  -7  -2   2      295.72      279.79      1.97 o 
  -6  -2   2      339.99      343.60      1.99 o 
  -5  -2   2      136.73      120.19      1.04 o 
  -4  -2   2      242.67      264.30      1.33 o 
  -3  -2   2     1772.60     1890.39     12.25 o 
  -2  -2   2        3.99        4.46      0.11 o 
  -1  -2   2     1467.07     1507.33      8.51 o 
   1  -2   2     1963.78     2061.37     10.22 o 
   2  -2   2     1269.61     1174.04      8.05 o 
   3  -2   2      150.44      138.83      0.82 o 
   4  -2   2      591.28      528.84      6.67 o 
   5  -2   2       34.87       47.64      0.66 o 
   6  -2   2        6.13        6.14      0.24 o 
   7  -2   2      524.97      565.59      2.78 o 
   8  -2   2        3.20        6.09      0.30 o 
   9  -2   2        2.35        1.77      0.21 o 
 -10  -1   2        2.48        1.72      0.18 o 
  -9  -1   2        2.32        1.80      0.23 o 
  -8  -1   2       34.71       29.04      0.61 o 
  -7  -1   2      165.15      155.94      1.45 o 
  -6  -1   2       10.48       12.35      0.26 o 
  -5  -1   2        7.56        7.84      0.20 o 
  -4  -1   2      190.31      205.74      1.10 o 
  -3  -1   2      208.79      186.88      0.88 o 
  -2  -1   2        0.39        2.43      0.08 o 
  -1  -1   2      117.04      106.42      0.46 o 
   0  -1   2     1957.90     2535.51      9.47 o 
   1  -1   2     1827.39     2067.75      9.17 o 
   2  -1   2      189.03      177.45      0.75 o 
   3  -1   2        5.55        4.77      0.12 o 
   4  -1   2      343.78      351.60      1.49 o 
   5  -1   2       56.23       50.47      0.68 o 
   6  -1   2      400.37      408.37      2.13 o 
   7  -1   2       51.18       45.02      0.84 o 
   8  -1   2       68.83       74.19      1.05 o 
   9  -1   2        0.44        0.42      0.33 o 
 -10   0   2        0.83        0.98      0.19 o 
  -9   0   2        0.55        0.61      0.30 o 
  -8   0   2        3.73        3.21      0.26 o 
  -7   0   2        0.02        0.90      0.34 o 
  -6   0   2       15.88       12.98      0.27 o 
  -5   0   2      162.83      158.50      1.07 o 
  -4   0   2     1698.96     1804.28     12.13 o 
  -3   0   2       96.65       92.43      0.58 o 
  -2   0   2      908.46      893.61      5.79 o 
  -1   0   2       45.18       40.46      0.26 o 
   1   0   2     4174.65     6021.16     17.94 o 
   2   0   2        6.20        5.95      0.12 o 
   3   0   2       64.69       67.67      0.56 o 
   4   0   2      289.33      296.61      1.38 o 
   5   0   2      269.43      281.69      1.55 o 
   6   0   2       90.56       86.49      1.00 o 
   7   0   2        7.59        9.17      0.30 o 
   8   0   2       84.78       79.52      1.08 o 
   9   0   2        2.53        2.74      0.23 o 
 -10   1   2        0.32        1.21      0.20 o 
  -9   1   2        3.20        4.39      0.25 o 
  -8   1   2       51.39       51.02      0.91 o 
  -7   1   2      192.41      194.81      1.54 o 
  -6   1   2      277.87      305.79      1.70 o 
  -5   1   2       61.51       77.19      0.75 o 
  -4   1   2      128.53      123.44      0.80 o 
  -3   1   2      486.07      427.69      4.58 o 
  -2   1   2      743.10      617.71      4.85 o 
   0   1   2     2278.77     2503.16     10.14 o 
   1   1   2     1369.93     1341.11      7.62 o 
   2   1   2       33.98       46.11      0.41 o 
   3   1   2     1072.97      969.53      8.45 o 
   4   1   2       31.74       29.09      0.47 o 
   5   1   2       95.05       95.82      0.96 o 
   6   1   2        7.10        7.81      0.27 o 
   7   1   2       74.42       88.29      1.14 o 
   8   1   2        9.37       12.59      0.32 o 
   9   1   2        2.81        2.01      0.20 o 
 -10   2   2        9.44        9.50      0.28 o 
  -9   2   2       12.82       11.83      0.32 o 
  -8   2   2       36.51       39.71      0.72 o 
  -7   2   2       76.35       78.31      1.01 o 
  -6   2   2       26.22       31.25      0.59 o 
  -5   2   2      503.35      517.91      1.99 o 
  -4   2   2      272.04      277.34      1.26 o 
  -3   2   2      347.99      305.93      4.07 o 
  -2   2   2     2215.40     2285.43     11.66 o 
  -1   2   2      513.96      363.29      3.78 o 
   0   2   2      183.09      165.40      0.70 o 
   1   2   2       58.15       57.50      0.46 o 
   2   2   2       25.68       17.05      0.30 o 
   3   2   2        3.39        2.17      0.12 o 
   4   2   2      218.67      263.61      1.47 o 
   5   2   2        0.14        0.06      0.26 o 
   6   2   2      235.61      238.53      1.77 o 
   7   2   2       84.29       83.24      1.14 o 
   8   2   2        0.04        1.32      0.19 o 
   9   2   2        0.72        0.58      0.17 o 
 -10   3   2       16.55       18.65      0.40 o 
  -9   3   2        8.39       10.53      0.31 o 
  -8   3   2        1.21        1.28      0.45 o 
  -7   3   2       15.48       18.29      0.38 o 
  -6   3   2      188.77      202.19      1.44 o 
  -5   3   2      654.39      678.11      2.42 o 
  -4   3   2      432.67      449.64      1.74 o 
  -3   3   2      921.80      799.27      7.64 o 
  -2   3   2      282.07      253.33      1.07 o 
  -1   3   2        2.18        3.17      0.11 o 
   0   3   2       53.18       48.86      0.47 o 
   1   3   2        0.72        0.38      0.14 o 
   2   3   2       14.01       16.57      0.30 o 
   3   3   2       20.02       20.89      0.36 o 
   4   3   2        0.23        0.81      0.27 o 
   5   3   2      210.88      212.71      1.62 o 
   6   3   2        0.01        0.53      0.38 o 
   7   3   2       61.81       60.39      0.94 o 
   8   3   2       18.08       16.55      0.33 o 
 -10   4   2        0.02       -0.09      0.30 o 
  -9   4   2        0.28        0.40      0.36 o 
  -8   4   2        0.73        0.98      0.45 o 
  -7   4   2       10.99       11.00      0.33 o 
  -6   4   2      254.68      263.03      1.75 o 
  -5   4   2        1.79        1.37      0.21 o 
  -4   4   2      316.60      318.40      1.58 o 
  -3   4   2       33.83       32.89      0.51 o 
  -2   4   2      160.61      181.70      1.03 o 
  -1   4   2      247.50      216.03      1.13 o 
   0   4   2       52.99       44.27      0.53 o 
   1   4   2      329.93      332.91      1.51 o 
   2   4   2       12.87       15.54      0.31 o 
   3   4   2      320.03      307.28      1.75 o 
   4   4   2       37.26       36.23      0.68 o 
   5   4   2       10.90       10.85      0.29 o 
   6   4   2      179.21      172.72      1.57 o 
   7   4   2        7.59        5.74      0.25 o 
   8   4   2        4.59        3.65      0.19 o 
 -10   5   2        0.00       -0.12      0.27 o 
  -9   5   2        7.83        6.46      0.30 o 
  -8   5   2        0.99        2.82      0.33 o 
  -7   5   2        1.05        0.98      0.45 o 
  -6   5   2       44.56       44.10      0.83 o 
  -5   5   2        4.15        5.18      0.24 o 
  -4   5   2      114.35      122.63      1.12 o 
  -3   5   2      173.56      171.69      1.22 o 
  -2   5   2       54.19       54.76      0.68 o 
  -1   5   2       80.39       85.92      0.85 o 
   0   5   2       23.17       20.61      0.43 o 
   1   5   2      162.01      161.25      1.20 o 
   2   5   2       31.45       25.79      0.48 o 
   3   5   2      113.03      102.61      1.13 o 
   4   5   2      174.24      159.84      1.50 o 
   5   5   2       22.08       22.79      0.45 o 
   6   5   2       21.04       25.29      0.51 o 
   7   5   2       44.70       45.01      0.69 o 
  -9   6   2        3.04        3.42      0.26 o 
  -8   6   2       16.05       13.70      0.37 o 
  -7   6   2       67.21       62.32      1.02 o 
  -6   6   2       12.47       11.74      0.37 o 
  -5   6   2        4.80        4.58      0.28 o 
  -4   6   2        0.00        0.63      0.38 o 
  -3   6   2       39.30       35.46      0.68 o 
  -2   6   2       30.04       30.11      0.54 o 
  -1   6   2        3.17        4.72      0.22 o 
   0   6   2       87.96       84.20      0.98 o 
   1   6   2        0.01        0.60      0.28 o 
   2   6   2       12.94       11.06      0.28 o 
   3   6   2       89.69       80.36      1.09 o 
   4   6   2        0.02        0.11      0.38 o 
   5   6   2       86.55       90.48      1.10 o 
   6   6   2        0.72        0.49      0.29 o 
  -9   7   2        0.94        0.51      0.29 o 
  -8   7   2       76.06       70.76      0.95 o 
  -7   7   2       28.47       25.41      0.52 o 
  -6   7   2        0.33       -0.22      0.45 o 
  -5   7   2        0.46        1.35      0.26 o 
  -4   7   2      117.50      126.35      1.34 o 
  -3   7   2        0.63        0.74      0.39 o 
  -2   7   2      113.39      106.73      1.20 o 
  -1   7   2      100.34      104.32      1.20 o 
   0   7   2        4.46        3.67      0.25 o 
   1   7   2       23.04       21.09      0.44 o 
   2   7   2       33.09       28.15      0.53 o 
   3   7   2       28.18       28.66      0.56 o 
   4   7   2       79.85       83.88      1.03 o 
   5   7   2        2.98        2.22      0.20 o 
  -8   8   2       69.39       63.60      0.81 o 
  -7   8   2        2.40        2.06      0.28 o 
  -6   8   2        3.42        5.15      0.30 o 
  -5   8   2        2.68        4.29      0.29 o 
  -4   8   2       48.24       51.33      0.94 o 
  -3   8   2       20.40       19.71      0.38 o 
  -2   8   2        1.53        0.53      0.42 o 
  -1   8   2        4.67        4.12      0.26 o 
   0   8   2       25.82       30.12      0.64 o 
   1   8   2       37.17       38.85      0.70 o 
   2   8   2        0.28        1.03      0.34 o 
   3   8   2        9.07        8.55      0.27 o 
   4   8   2        3.22        3.37      0.21 o 
  -7   9   2        0.00       -0.12      0.31 o 
  -6   9   2        6.67        6.47      0.28 o 
  -5   9   2        8.93        8.40      0.32 o 
  -4   9   2        0.52        0.32      0.42 o 
  -3   9   2        7.75        7.82      0.30 o 
  -2   9   2       15.36       13.56      0.34 o 
  -1   9   2        4.07        4.33      0.27 o 
   0   9   2        3.04        2.49      0.22 o 
   1   9   2        0.40        0.55      0.29 o 
   2   9   2        2.68        2.55      0.20 o 
  -4  10   2        7.91        7.49      0.26 o 
  -3  10   2        3.01        1.71      0.21 o 
  -2  10   2        6.30       10.21      0.29 o 
  -1  10   2       22.20       23.29      0.46 o 
   0  10   2        2.05        1.76      0.18 o 
  -1 -10   3        0.41        0.22      0.29 o 
   0 -10   3        0.29        0.12      0.27 o 
   1 -10   3       39.68       39.62      0.71 o 
   2 -10   3        2.05        1.85      0.21 o 
   3 -10   3        0.25        0.64      0.32 o 
   4 -10   3        3.01        3.22      0.22 o 
  -3  -9   3        6.15        5.28      0.23 o 
  -2  -9   3       13.22        9.67      0.30 o 
  -1  -9   3        3.16        2.94      0.23 o 
   0  -9   3        2.13        3.57      0.24 o 
   1  -9   3       15.66       16.30      0.35 o 
   2  -9   3       14.79       15.69      0.35 o 
   3  -9   3        4.52        3.08      0.27 o 
   4  -9   3       16.99       16.31      0.35 o 
   5  -9   3        2.38        3.22      0.25 o 
   6  -9   3        2.57        1.87      0.23 o 
  -5  -8   3        0.39        0.39      0.27 o 
  -4  -8   3        4.38        4.44      0.24 o 
  -3  -8   3       13.35       11.90      0.31 o 
  -2  -8   3        0.20        0.30      0.33 o 
  -1  -8   3       12.13       11.20      0.30 o 
   0  -8   3       85.88       89.86      1.15 o 
   1  -8   3       18.28       16.12      0.38 o 
   2  -8   3       14.18       12.82      0.34 o 
   3  -8   3       20.27       22.56      0.45 o 
   4  -8   3        0.00       -0.41      0.41 o 
   5  -8   3       33.26       34.32      0.67 o 
   6  -8   3        1.48        1.56      0.22 o 
   7  -8   3        0.45        0.64      0.32 o 
  -6  -7   3       10.64       11.56      0.27 o 
  -5  -7   3       15.80       18.81      0.36 o 
  -4  -7   3       15.14       15.97      0.33 o 
  -3  -7   3       25.02       25.79      0.53 o 
  -2  -7   3        9.56        9.65      0.29 o 
  -1  -7   3       17.96       19.76      0.39 o 
   0  -7   3       20.22       18.00      0.34 o 
   1  -7   3       82.24       88.77      1.09 o 
   2  -7   3        2.60        3.08      0.24 o 
   3  -7   3      200.08      212.21      1.72 o 
   4  -7   3        0.46        0.96      0.41 o 
   5  -7   3       11.16       10.03      0.34 o 
   6  -7   3        0.78        0.91      0.40 o 
   7  -7   3       22.97       22.43      0.47 o 
   8  -7   3        4.71        6.05      0.25 o 
  -7  -6   3       56.12       51.71      0.75 o 
  -6  -6   3       21.77       20.96      0.43 o 
  -5  -6   3        9.04       13.26      0.34 o 
  -4  -6   3       25.99       29.94      0.64 o 
  -3  -6   3        6.38        4.89      0.24 o 
  -2  -6   3        0.90        1.35      0.19 o 
  -1  -6   3       54.36       55.74      0.79 o 
   0  -6   3        9.90       12.40      0.27 o 
   1  -6   3      206.03      212.36      1.46 o 
   2  -6   3       14.45       13.78      0.28 o 
   3  -6   3      196.85      187.39      1.47 o 
   4  -6   3        2.56        6.69      0.27 o 
   5  -6   3      101.70       93.26      1.14 o 
   6  -6   3       21.56       22.26      0.46 o 
   7  -6   3       48.78       43.09      0.82 o 
   8  -6   3       16.30       15.98      0.34 o 
  -8  -5   3        4.47        4.14      0.20 o 
  -7  -5   3       20.10       21.35      0.42 o 
  -6  -5   3      105.91      106.10      1.25 o 
  -5  -5   3      273.30      258.43      1.93 o 
  -4  -5   3      337.59      357.74      2.10 o 
  -3  -5   3        5.38        7.33      0.23 o 
  -2  -5   3       63.90       66.85      0.81 o 
  -1  -5   3       48.83       51.20      0.67 o 
   0  -5   3      100.67      110.33      0.92 o 
   1  -5   3       24.56       28.29      0.50 o 
   2  -5   3       72.36       71.96      0.79 o 
   3  -5   3      306.69      324.89      1.73 o 
   4  -5   3       18.71       19.48      0.40 o 
   5  -5   3       32.82       32.03      0.60 o 
   6  -5   3       19.82       17.65      0.37 o 
   7  -5   3        0.52        0.67      0.37 o 
   8  -5   3       59.64       61.97      0.92 o 
   9  -5   3        0.53       -0.07      0.29 o 
  -8  -4   3        1.23        1.00      0.29 o 
  -7  -4   3       38.64       39.17      0.70 o 
  -6  -4   3       50.89       53.36      0.90 o 
  -5  -4   3        7.60        6.79      0.27 o 
  -4  -4   3      138.15      149.78      1.25 o 
  -3  -4   3        2.97        2.33      0.16 o 
  -2  -4   3       55.59       60.87      0.66 o 
  -1  -4   3       50.22       40.11      0.51 o 
   0  -4   3      558.56      487.24      6.03 o 
   1  -4   3      628.58      526.41      6.34 o 
   2  -4   3        9.94       12.07      0.24 o 
   3  -4   3      570.70      577.53      2.11 o 
   4  -4   3        6.41        4.05      0.20 o 
   5  -4   3        0.00        0.12      0.30 o 
   6  -4   3       43.58       37.92      0.74 o 
   7  -4   3        1.60        1.06      0.42 o 
   8  -4   3        3.42        2.92      0.24 o 
   9  -4   3        1.88        2.28      0.21 o 
  -9  -3   3        6.32        5.84      0.22 o 
  -8  -3   3        0.26        0.52      0.31 o 
  -7  -3   3      113.27      126.88      1.35 o 
  -6  -3   3       81.62       75.29      1.02 o 
  -5  -3   3      120.56      115.55      1.11 o 
  -4  -3   3        6.35        6.07      0.18 o 
  -3  -3   3      301.48      291.42      1.38 o 
  -2  -3   3      288.01      305.46      1.27 o 
  -1  -3   3      404.54      331.44      4.37 o 
   0  -3   3      325.23      345.50      1.21 o 
   1  -3   3        7.15        8.70      0.17 o 
   2  -3   3       41.03       35.24      0.45 o 
   3  -3   3      778.12      655.75      7.44 o 
   4  -3   3      147.25      149.07      1.08 o 
   5  -3   3       34.28       35.96      0.63 o 
   6  -3   3       32.08       33.31      0.60 o 
   7  -3   3        0.13        0.26      0.38 o 
   8  -3   3        3.10        3.70      0.25 o 
   9  -3   3        9.29       11.95      0.30 o 
  -9  -2   3        0.74        0.38      0.32 o 
  -8  -2   3       22.80       21.30      0.44 o 
  -7  -2   3       14.09       19.79      0.37 o 
  -6  -2   3      139.98      148.40      1.32 o 
  -5  -2   3        7.37       13.17      0.27 o 
  -4  -2   3      132.61      131.81      0.95 o 
  -3  -2   3       89.93       95.18      0.71 o 
  -2  -2   3        2.16        1.84      0.09 o 
  -1  -2   3      114.33      131.87      0.65 o 
   1  -2   3      275.74      245.84      0.92 o 
   2  -2   3       38.05       40.62      0.42 o 
   3  -2   3      401.12      427.16      1.55 o 
   4  -2   3        8.00        8.73      0.20 o 
   5  -2   3        7.88        7.73      0.23 o 
   6  -2   3      136.44      138.95      1.29 o 
   7  -2   3       73.15       69.25      1.02 o 
   8  -2   3       59.93       57.91      0.92 o 
   9  -2   3       30.22       26.11      0.50 o 
 -10  -1   3       14.88       16.32      0.34 o 
  -9  -1   3       21.10       19.13      0.39 o 
  -8  -1   3        5.20        6.16      0.26 o 
  -7  -1   3      346.60      340.54      2.11 o 
  -6  -1   3      153.47      136.04      1.21 o 
  -5  -1   3       72.35       87.63      0.83 o 
  -4  -1   3     1836.06     2109.63     13.97 o 
  -3  -1   3      410.88      306.63      4.16 o 
  -2  -1   3        0.76        2.43      0.08 o 
  -1  -1   3      166.39      153.44      0.62 o 
   0  -1   3      504.45      392.09      3.60 o 
   1  -1   3      360.20      270.40      3.17 o 
   2  -1   3      731.91      669.74      5.92 o 
   3  -1   3      572.80      509.10      5.86 o 
   4  -1   3        0.58        2.29      0.13 o 
   5  -1   3      187.46      198.68      1.34 o 
   6  -1   3       18.95       21.73      0.42 o 
   7  -1   3      101.82       94.43      1.18 o 
   8  -1   3        6.67        4.76      0.25 o 
   9  -1   3        0.02       -0.30      0.30 o 
 -10   0   3        6.80       10.14      0.26 o 
  -9   0   3       10.36       11.57      0.31 o 
  -8   0   3        0.28        2.76      0.25 o 
  -7   0   3       20.23       22.04      0.46 o 
  -6   0   3      165.74      183.18      1.35 o 
  -5   0   3      106.01      111.05      0.91 o 
  -4   0   3     1593.29     1732.77     12.03 o 
  -3   0   3     1509.72     1486.21      9.65 o 
  -2   0   3     2165.70     2408.38     11.35 o 
  -1   0   3     1494.69     1603.87      7.99 o 
   0   0   3      565.96      453.05      3.81 o 
   1   0   3        5.75        6.04      0.13 o 
   2   0   3      147.05      134.24      0.72 o 
   3   0   3       14.14       12.93      0.27 o 
   4   0   3     1459.56     1440.32     12.32 o 
   5   0   3        0.94        1.87      0.16 o 
   6   0   3       66.24       65.20      0.91 o 
   7   0   3       39.07       36.28      0.66 o 
   8   0   3        0.05       -0.12      0.51 o 
   9   0   3       19.55       21.05      0.44 o 
 -10   1   3        4.00        4.03      0.23 o 
  -9   1   3       22.34       23.85      0.46 o 
  -8   1   3       78.00       84.02      1.10 o 
  -7   1   3        1.15        1.53      0.23 o 
  -6   1   3      159.29      164.38      1.25 o 
  -5   1   3      145.72      159.55      1.08 o 
  -4   1   3        5.78       21.22      0.36 o 
  -3   1   3       64.75       75.63      0.56 o 
  -2   1   3        1.32        1.01      0.09 o 
  -1   1   3     1963.40     1983.88      9.75 o 
   0   1   3     2683.99     3107.86     12.99 o 
   1   1   3       90.86       98.04      0.57 o 
   2   1   3      207.74      199.13      0.94 o 
   3   1   3        2.24        0.95      0.12 o 
   4   1   3      136.97      136.53      1.04 o 
   5   1   3       11.05        8.34      0.23 o 
   6   1   3       49.41       49.56      0.81 o 
   7   1   3      100.50       95.14      1.15 o 
   8   1   3        0.01        1.29      0.20 o 
   9   1   3        5.22        3.71      0.20 o 
 -10   2   3        0.05        0.16      0.29 o 
  -9   2   3        2.31        1.95      0.25 o 
  -8   2   3      215.98      228.96      1.79 o 
  -7   2   3      239.92      234.23      1.71 o 
  -6   2   3        1.31        3.20      0.19 o 
  -5   2   3      264.55      288.11      1.48 o 
  -4   2   3      572.07      491.71      6.14 o 
  -3   2   3      696.81      604.25      6.16 o 
  -2   2   3      278.90      242.29      0.97 o 
  -1   2   3      156.47      151.45      0.73 o 
   0   2   3      453.71      355.66      4.11 o 
   1   2   3        4.50        4.67      0.12 o 
   2   2   3      499.63      518.00      1.72 o 
   3   2   3      339.00      355.06      1.60 o 
   4   2   3        2.65        3.53      0.18 o 
   5   2   3      135.70      141.74      1.26 o 
   6   2   3        0.09        0.59      0.37 o 
   7   2   3      111.89      109.32      1.24 o 
   8   2   3        4.57        4.46      0.23 o 
 -10   3   3        2.70        2.84      0.23 o 
  -9   3   3        3.46        3.19      0.24 o 
  -8   3   3        0.02       -0.30      0.42 o 
  -7   3   3      141.84      149.82      1.42 o 
  -6   3   3       11.10       10.64      0.29 o 
  -5   3   3       32.21       37.29      0.61 o 
  -4   3   3     1805.02     1796.89     13.67 o 
  -3   3   3        3.91        3.89      0.15 o 
  -2   3   3       10.87      509.73      5.38 o 
  -1   3   3      317.30      310.48      1.22 o 
   0   3   3       50.45       47.80      0.50 o 
   1   3   3       37.87       57.55      0.57 o 
   2   3   3      131.53      139.57      0.98 o 
   3   3   3       80.20       80.27      0.84 o 
   4   3   3      450.28      461.47      2.25 o 
   5   3   3        0.10        0.07      0.35 o 
   6   3   3      190.00      188.40      1.63 o 
   7   3   3       36.21       37.24      0.72 o 
   8   3   3        6.68        8.86      0.24 o 
 -10   4   3        4.53        4.50      0.23 o 
  -9   4   3        0.18       -0.03      0.72 o 
  -8   4   3      137.34      140.85      1.46 o 
  -7   4   3       28.38       23.02      0.44 o 
  -6   4   3      301.54      308.09      1.93 o 
  -5   4   3      297.82      306.61      1.74 o 
  -4   4   3      268.93      282.24      1.53 o 
  -3   4   3      163.99      161.14      1.08 o 
  -2   4   3      104.70       96.16      0.80 o 
  -1   4   3      703.00      586.62      7.04 o 
   0   4   3      530.43      501.31      1.87 o 
   1   4   3        0.15        0.58      0.21 o 
   2   4   3       57.13       57.41      0.71 o 
   3   4   3       26.64       25.00      0.47 o 
   4   4   3       51.72       49.30      0.83 o 
   5   4   3        5.75        5.34      0.26 o 
   6   4   3       60.52       58.57      0.95 o 
   7   4   3       12.48       11.85      0.29 o 
 -10   5   3       12.82       11.18      0.25 o 
  -9   5   3        9.39        8.77      0.30 o 
  -8   5   3      319.31      341.67      2.22 o 
  -7   5   3        0.03        0.38      0.45 o 
  -6   5   3      261.86      254.87      1.86 o 
  -5   5   3        6.12        5.11      0.25 o 
  -4   5   3        4.67        6.00      0.25 o 
  -3   5   3       52.08       52.02      0.72 o 
  -2   5   3      122.75      118.05      1.02 o 
  -1   5   3       89.07       84.17      0.87 o 
   0   5   3       61.23       53.52      0.71 o 
   1   5   3      128.94      132.04      1.15 o 
   2   5   3      158.44      136.37      1.25 o 
   3   5   3        0.33        0.69      0.21 o 
   4   5   3       11.30       12.34      0.34 o 
   5   5   3        7.03        6.95      0.30 o 
   6   5   3       11.27       12.19      0.28 o 
   7   5   3        0.07        0.17      0.25 o 
  -9   6   3       18.12       15.00      0.33 o 
  -8   6   3       62.62       70.14      1.01 o 
  -7   6   3      175.43      186.91      1.65 o 
  -6   6   3        4.87        4.35      0.30 o 
  -5   6   3       12.92       13.62      0.35 o 
  -4   6   3       77.17       70.29      0.96 o 
  -3   6   3        0.23        7.70      0.28 o 
  -2   6   3        3.65        3.35      0.24 o 
  -1   6   3      250.06      264.76      1.71 o 
   0   6   3        4.11        2.58      0.22 o 
   1   6   3        6.52        6.74      0.23 o 
   2   6   3       42.28       37.50      0.65 o 
   3   6   3       36.77       36.11      0.68 o 
   4   6   3       27.30       26.05      0.52 o 
   5   6   3       73.74       74.57      0.99 o 
   6   6   3        3.33        2.37      0.18 o 
  -8   7   3       38.22       35.71      0.64 o 
  -7   7   3       14.42       12.50      0.34 o 
  -6   7   3       13.59       12.01      0.37 o 
  -5   7   3        7.06        6.54      0.34 o 
  -4   7   3       29.47       30.94      0.67 o 
  -3   7   3       37.09       39.86      0.69 o 
  -2   7   3       91.40       92.00      1.16 o 
  -1   7   3       65.53       54.44      0.91 o 
   0   7   3       17.88       21.99      0.44 o 
   1   7   3       16.95       14.28      0.34 o 
   2   7   3        3.46        3.24      0.26 o 
   3   7   3      118.45      111.21      1.23 o 
   4   7   3        4.55        6.99      0.27 o 
   5   7   3        0.56        0.76      0.27 o 
  -8   8   3        0.63        1.44      0.26 o 
  -7   8   3        5.66        4.71      0.30 o 
  -6   8   3       25.74       27.56      0.52 o 
  -5   8   3        0.10        0.93      0.43 o 
  -4   8   3       56.07       61.25      1.01 o 
  -3   8   3       15.26       19.45      0.41 o 
  -2   8   3       45.02       40.70      0.72 o 
  -1   8   3        0.07        0.79      0.38 o 
   0   8   3       24.09       21.89      0.45 o 
   1   8   3        9.00       10.91      0.32 o 
   2   8   3        4.39        2.66      0.23 o 
   3   8   3        3.11        3.32      0.22 o 
   4   8   3        3.13        2.76      0.20 o 
  -6   9   3        0.57        0.57      0.34 o 
  -5   9   3        0.43        0.73      0.37 o 
  -4   9   3       10.89       13.89      0.34 o 
  -3   9   3       26.16       24.74      0.52 o 
  -2   9   3       18.00       20.36      0.39 o 
  -1   9   3       20.08       18.65      0.38 o 
   0   9   3       19.38       20.81      0.42 o 
   1   9   3        0.43        0.88      0.29 o 
   2   9   3        4.47        4.41      0.20 o 
  -4  10   3        2.00        1.99      0.20 o 
  -3  10   3        0.33        0.37      0.30 o 
  -2  10   3       11.93       14.70      0.30 o 
  -1  10   3        3.66        4.71      0.23 o 
  -1 -10   4        6.56        3.62      0.22 o 
   0 -10   4       10.15        9.34      0.26 o 
   1 -10   4        3.95        3.56      0.23 o 
   2 -10   4        5.04        5.57      0.25 o 
   3 -10   4       39.52       42.05      0.70 o 
   4 -10   4       12.46       12.09      0.29 o 
  -3  -9   4        1.63        1.50      0.20 o 
  -2  -9   4        3.45        2.30      0.24 o 
  -1  -9   4        6.67        7.02      0.26 o 
   0  -9   4        1.33        1.47      0.24 o 
   1  -9   4        0.47        0.21      0.38 o 
   2  -9   4        0.72        1.13      0.38 o 
   3  -9   4       32.51       32.42      0.63 o 
   4  -9   4        9.55       11.67      0.31 o 
   5  -9   4        5.44        4.22      0.26 o 
   6  -9   4        0.53        0.29      0.31 o 
  -5  -8   4        0.01        0.18      0.27 o 
  -4  -8   4        7.60        7.09      0.27 o 
  -3  -8   4        3.86        3.86      0.24 o 
  -2  -8   4        3.39        2.14      0.22 o 
  -1  -8   4        5.37        3.77      0.26 o 
   0  -8   4        0.21        0.68      0.38 o 
   1  -8   4        6.97        6.47      0.30 o 
   2  -8   4      117.83      116.91      1.35 o 
   3  -8   4       25.95       24.64      0.49 o 
   4  -8   4        0.04        0.48      0.40 o 
   5  -8   4        0.26        1.16      0.37 o 
   6  -8   4        8.34        8.57      0.29 o 
   7  -8   4        0.02        0.11      0.31 o 
  -6  -7   4        0.07        0.57      0.27 o 
  -5  -7   4      155.74      157.73      1.43 o 
  -4  -7   4        1.49        1.21      0.37 o 
  -3  -7   4       17.14       13.61      0.34 o 
  -2  -7   4        0.42        1.07      0.33 o 
  -1  -7   4        3.82        3.75      0.25 o 
   0  -7   4       38.86       41.02      0.80 o 
   1  -7   4      229.30      242.53      1.79 o 
   2  -7   4       24.97       24.68      0.46 o 
   3  -7   4      394.31      426.07      2.47 o 
   4  -7   4       58.79       59.56      0.99 o 
   5  -7   4       13.09       14.90      0.34 o 
   6  -7   4       13.28       13.52      0.35 o 
   7  -7   4        2.25        2.75      0.26 o 
   8  -7   4        8.64        8.77      0.24 o 
  -7  -6   4        0.03        0.32      0.32 o 
  -6  -6   4        1.72        2.02      0.23 o 
  -5  -6   4       83.10       85.76      1.13 o 
  -4  -6   4      120.71      119.65      1.30 o 
  -3  -6   4        3.05        3.19      0.21 o 
  -2  -6   4       15.38       16.44      0.35 o 
  -1  -6   4       13.35       10.74      0.27 o 
   0  -6   4      159.43      168.51      1.32 o 
   1  -6   4      212.94      219.06      1.54 o 
   2  -6   4       44.38       47.18      0.75 o 
   3  -6   4       38.63       32.12      0.61 o 
   4  -6   4       27.20       32.57      0.63 o 
   5  -6   4        6.16        5.74      0.30 o 
   6  -6   4        2.87        2.22      0.26 o 
   7  -6   4       23.01       21.24      0.41 o 
   8  -6   4        1.22        1.99      0.23 o 
  -8  -5   4        0.04        0.07      0.25 o 
  -7  -5   4        0.65        1.68      0.19 o 
  -6  -5   4        1.45        1.57      0.22 o 
  -5  -5   4       37.54       35.51      0.67 o 
  -4  -5   4       11.09       14.42      0.34 o 
  -3  -5   4       48.09       47.67      0.74 o 
  -2  -5   4       25.72       28.23      0.55 o 
  -1  -5   4      398.85      406.69      1.88 o 
   0  -5   4      257.50      288.41      1.52 o 
   1  -5   4      770.41      847.95      2.73 o 
   2  -5   4       53.45       45.04      0.65 o 
   3  -5   4        5.15        4.34      0.21 o 
   4  -5   4      103.82      111.30      1.12 o 
   5  -5   4        0.54        0.90      0.35 o 
   6  -5   4        3.62        4.78      0.26 o 
   7  -5   4        0.07       -0.33      0.36 o 
   8  -5   4        5.35        5.48      0.27 o 
   9  -5   4        1.39        0.92      0.27 o 
  -8  -4   4        0.08       -0.09      0.30 o 
  -7  -4   4      224.46      228.50      1.78 o 
  -6  -4   4       10.28        8.69      0.30 o 
  -5  -4   4      398.42      418.86      2.32 o 
  -4  -4   4       90.96      100.74      1.04 o 
  -3  -4   4      129.52      139.10      1.09 o 
  -2  -4   4       13.88       15.71      0.32 o 
  -1  -4   4      152.90      156.00      1.00 o 
   0  -4   4      327.91      350.54      1.48 o 
   1  -4   4      226.14      236.33      1.23 o 
   2  -4   4      108.76       96.49      0.83 o 
   3  -4   4       36.27       34.15      0.56 o 
   4  -4   4      150.00      169.37      1.29 o 
   5  -4   4        0.94        5.77      0.22 o 
   6  -4   4       19.52       16.57      0.37 o 
   7  -4   4       34.26       33.65      0.64 o 
   8  -4   4       15.17       14.29      0.33 o 
   9  -4   4        1.72        0.76      0.29 o 
  -9  -3   4        6.30        5.62      0.22 o 
  -8  -3   4       12.84       13.36      0.31 o 
  -7  -3   4      161.02      158.50      1.51 o 
  -6  -3   4      215.14      201.41      1.63 o 
  -5  -3   4        6.16        5.16      0.21 o 
  -4  -3   4       65.28       67.64      0.76 o 
  -3  -3   4      100.18      107.63      0.85 o 
  -2  -3   4      144.80      145.79      0.91 o 
  -1  -3   4      453.63      426.38      5.24 o 
   0  -3   4       12.31       13.18      0.25 o 
   1  -3   4       10.71        7.75      0.15 o 
   2  -3   4      759.36      702.56      7.37 o 
   3  -3   4        2.33        3.45      0.17 o 
   4  -3   4       53.00       52.20      0.70 o 
   5  -3   4      444.68      457.76      2.26 o 
   6  -3   4        6.64        9.20      0.28 o 
   7  -3   4       22.48       19.00      0.38 o 
   8  -3   4       33.96       30.24      0.58 o 
   9  -3   4       10.13       10.01      0.26 o 
  -9  -2   4       17.47       19.08      0.38 o 
  -8  -2   4       16.90       16.97      0.33 o 
  -7  -2   4        2.17        1.26      0.22 o 
  -6  -2   4       14.22       16.52      0.32 o 
  -5  -2   4       29.47       24.92      0.46 o 
  -4  -2   4       30.18       21.35      0.36 o 
  -3  -2   4      606.73      541.44      6.36 o 
  -2  -2   4       78.60       76.84      0.59 o 
  -1  -2   4      530.32      444.11      4.80 o 
   0  -2   4      204.00      223.34      0.92 o 
   1  -2   4     1057.36      985.95      7.69 o 
   2  -2   4        1.45        1.33      0.11 o 
   3  -2   4      985.35      905.54      8.91 o 
   4  -2   4        8.17        7.65      0.20 o 
   5  -2   4       38.60       42.77      0.71 o 
   6  -2   4        0.07       -0.31      0.31 o 
   7  -2   4        8.11        7.26      0.30 o 
   8  -2   4       17.18       19.89      0.41 o 
   9  -2   4        0.05        0.44      0.27 o 
 -10  -1   4        6.35        4.60      0.21 o 
  -9  -1   4        0.20       -0.33      0.33 o 
  -8  -1   4       26.69       25.87      0.53 o 
  -7  -1   4      147.25      139.05      1.38 o 
  -6  -1   4       82.68       87.72      0.98 o 
  -5  -1   4       11.74        7.82      0.21 o 
  -4  -1   4      725.82      715.78      7.76 o 
  -3  -1   4        0.87        1.16      0.09 o 
  -2  -1   4       22.61       26.26      0.33 o 
  -1  -1   4       21.79       19.60      0.26 o 
   0  -1   4       14.06       11.71      0.21 o 
   1  -1   4       64.44       53.40      0.44 o 
   2  -1   4      264.14      251.61      1.09 o 
   3  -1   4      314.65      328.08      1.41 o 
   4  -1   4       30.15       20.03      0.37 o 
   5  -1   4        7.08        6.67      0.23 o 
   6  -1   4      168.29      168.10      1.46 o 
   7  -1   4        9.59        9.88      0.30 o 
   8  -1   4        2.95        2.68      0.24 o 
   9  -1   4        0.14       -0.12      0.28 o 
 -10   0   4        0.00        0.54      0.28 o 
  -9   0   4        1.21        1.03      0.21 o 
  -8   0   4       29.86       38.60      0.70 o 
  -7   0   4      291.72      304.98      1.97 o 
  -6   0   4        8.22        5.14      0.21 o 
  -5   0   4      135.65      129.28      1.00 o 
  -4   0   4      132.40      130.38      0.88 o 
  -3   0   4     2083.93     2234.60     12.93 o 
  -2   0   4        0.17        0.65      0.08 o 
  -1   0   4      966.81      876.24      6.31 o 
   0   0   4      113.58       94.18      0.54 o 
   1   0   4     1004.64      961.56      7.21 o 
   2   0   4      769.47      686.99      6.68 o 
   3   0   4      185.36      188.12      1.09 o 
   4   0   4       32.88       40.80      0.61 o 
   5   0   4       61.78       57.06      0.80 o 
   6   0   4       13.29       12.36      0.30 o 
   7   0   4       53.89       55.34      0.91 o 
   8   0   4       11.45        9.94      0.26 o 
   9   0   4       11.87       11.33      0.26 o 
 -10   1   4        4.08        5.04      0.23 o 
  -9   1   4       16.28       17.14      0.35 o 
  -8   1   4        1.33        2.00      0.26 o 
  -7   1   4      191.23      204.60      1.60 o 
  -6   1   4      314.72      351.52      1.87 o 
  -5   1   4      474.23      559.38      2.10 o 
  -4   1   4       25.35       21.87      0.39 o 
  -3   1   4       45.36       46.17      0.47 o 
  -2   1   4        5.50        8.23      0.17 o 
  -1   1   4     1499.87     1619.16      9.42 o 
   0   1   4      333.23      325.53      1.09 o 
   1   1   4     1698.98     1735.15     10.84 o 
   2   1   4      960.86      894.09      8.18 o 
   3   1   4      314.10      355.38      1.56 o 
   4   1   4      198.76      193.72      1.31 o 
   5   1   4      125.50      120.60      1.18 o 
   6   1   4        4.60        5.11      0.26 o 
   7   1   4       13.82       15.38      0.33 o 
   8   1   4        3.06        2.03      0.21 o 
 -10   2   4        0.01       -0.05      0.31 o 
  -9   2   4        5.35        3.73      0.25 o 
  -8   2   4      178.43      185.76      1.67 o 
  -7   2   4       38.05       44.79      0.82 o 
  -6   2   4       42.69       42.94      0.71 o 
  -5   2   4       43.60       29.97      0.54 o 
  -4   2   4      204.95      213.65      1.17 o 
  -3   2   4      194.32      191.66      1.00 o 
  -2   2   4       57.39       46.02      0.47 o 
  -1   2   4      989.91      829.88      7.09 o 
   0   2   4       28.23       24.61      0.35 o 
   1   2   4       22.98       23.82      0.37 o 
   2   2   4       12.70       11.92      0.25 o 
   3   2   4       20.32       17.08      0.36 o 
   4   2   4      131.27      131.08      1.15 o 
   5   2   4       34.05       32.79      0.58 o 
   6   2   4       38.23       41.44      0.83 o 
   7   2   4       55.20       58.67      0.92 o 
   8   2   4        9.21        9.11      0.26 o 
 -10   3   4       11.90       12.56      0.30 o 
  -9   3   4       35.21       35.82      0.66 o 
  -8   3   4       14.52       16.10      0.38 o 
  -7   3   4       67.69       65.99      0.96 o 
  -6   3   4       97.10       95.63      1.06 o 
  -5   3   4       62.56       59.09      0.77 o 
  -4   3   4        0.03        1.01      0.16 o 
  -3   3   4      956.34      794.98      8.26 o 
  -2   3   4      438.88      463.70      1.64 o 
  -1   3   4       20.46       14.32      0.27 o 
   0   3   4       13.92       10.46      0.21 o 
   1   3   4       17.96       17.71      0.33 o 
   2   3   4       26.84       23.56      0.46 o 
   3   3   4        1.65        1.70      0.16 o 
   4   3   4      167.32      171.53      1.42 o 
   5   3   4       10.56       15.36      0.33 o 
   6   3   4       95.03      104.36      1.21 o 
   7   3   4       24.99       21.52      0.44 o 
   8   3   4       18.16       19.30      0.38 o 
 -10   4   4        0.02        0.02      0.59 o 
  -9   4   4       25.83       28.33      0.59 o 
  -8   4   4      166.33      169.95      1.62 o 
  -7   4   4      327.47      342.44      2.20 o 
  -6   4   4      120.80      126.02      1.27 o 
  -5   4   4       94.28       94.52      0.99 o 
  -4   4   4       28.93       23.51      0.46 o 
  -3   4   4       64.63       62.36      0.73 o 
  -2   4   4       29.26       23.03      0.46 o 
  -1   4   4      128.13      122.47      0.94 o 
   0   4   4      574.49      607.37      2.18 o 
   1   4   4       56.86       50.27      0.68 o 
   2   4   4       91.15       89.50      0.93 o 
   3   4   4        0.26        0.98      0.32 o 
   4   4   4      331.59      343.64      2.16 o 
   5   4   4       40.95       44.89      0.87 o 
   6   4   4       48.01       47.53      0.82 o 
   7   4   4        6.78        7.90      0.25 o 
  -9   5   4        2.50        1.96      0.26 o 
  -8   5   4       25.89       22.96      0.43 o 
  -7   5   4       28.30       28.26      0.53 o 
  -6   5   4        0.16        0.29      0.43 o 
  -5   5   4       32.02       27.95      0.58 o 
  -4   5   4      178.25      177.07      1.40 o 
  -3   5   4       82.11       85.17      0.94 o 
  -2   5   4       94.79       81.90      0.90 o 
  -1   5   4        0.17        0.41      0.28 o 
   0   5   4      408.43      426.11      2.06 o 
   1   5   4       20.01       22.46      0.41 o 
   2   5   4        1.93        1.54      0.23 o 
   3   5   4      101.69      102.87      1.18 o 
   4   5   4       22.98       25.98      0.53 o 
   5   5   4      144.85      137.26      1.37 o 
   6   5   4        0.58        1.08      0.19 o 
  -9   6   4        1.71        2.76      0.24 o 
  -8   6   4        0.70        0.91      0.46 o 
  -7   6   4        7.89        8.41      0.33 o 
  -6   6   4       48.65       49.72      0.91 o 
  -5   6   4       13.24       11.53      0.33 o 
  -4   6   4      106.48      102.20      1.18 o 
  -3   6   4       68.00       60.24      0.88 o 
  -2   6   4        5.43        7.62      0.28 o 
  -1   6   4      165.76      171.63      1.44 o 
   0   6   4        1.20        0.50      0.37 o 
   1   6   4       19.78       16.08      0.35 o 
   2   6   4       43.18       44.38      0.82 o 
   3   6   4       14.86       13.07      0.34 o 
   4   6   4       58.23       56.78      0.92 o 
   5   6   4        0.64        0.65      0.31 o 
  -8   7   4      105.35      103.28      1.09 o 
  -7   7   4        0.00       -0.07      0.43 o 
  -6   7   4       17.02       16.58      0.40 o 
  -5   7   4        0.85        1.44      0.26 o 
  -4   7   4       33.01       32.23      0.68 o 
  -3   7   4       15.78       16.50      0.37 o 
  -2   7   4        7.29        7.10      0.33 o 
  -1   7   4      228.23      232.01      1.80 o 
   0   7   4        6.33        9.01      0.30 o 
   1   7   4       13.75       14.05      0.34 o 
   2   7   4       32.25       28.53      0.63 o 
   3   7   4        0.01        0.33      0.33 o 
   4   7   4      109.78      110.97      1.08 o 
  -7   8   4        6.19        5.60      0.29 o 
  -6   8   4        0.10        0.78      0.41 o 
  -5   8   4        0.34        0.86      0.41 o 
  -4   8   4        2.69        2.83      0.29 o 
  -3   8   4        2.31        0.04      0.81 o 
  -2   8   4       37.65       35.70      0.71 o 
  -1   8   4       11.33       10.12      0.33 o 
   0   8   4       66.43       70.80      1.05 o 
   1   8   4       21.24       18.23      0.37 o 
   2   8   4        1.15        1.28      0.24 o 
   3   8   4       10.28        9.43      0.26 o 
  -6   9   4        1.26        1.55      0.22 o 
  -5   9   4        1.33        0.55      0.24 o 
  -4   9   4       13.40       11.66      0.32 o 
  -3   9   4       10.58        8.35      0.30 o 
  -2   9   4        2.87        4.17      0.27 o 
  -1   9   4        0.06        1.00      0.35 o 
   0   9   4       16.94       14.07      0.33 o 
   1   9   4        0.44        0.98      0.19 o 
  -1 -10   5        1.25        0.39      0.26 o 
   0 -10   5        4.35        3.78      0.23 o 
   1 -10   5       22.31       20.93      0.40 o 
   2 -10   5       30.03       30.93      0.53 o 
   3 -10   5        0.32        0.75      0.32 o 
  -3  -9   5        6.03        6.41      0.24 o 
  -2  -9   5       11.75       10.40      0.29 o 
  -1  -9   5        1.20        1.95      0.22 o 
   0  -9   5        0.74        1.75      0.23 o 
   1  -9   5       80.77       84.71      1.09 o 
   2  -9   5        7.89        7.00      0.26 o 
   3  -9   5       17.09       18.50      0.35 o 
   4  -9   5        3.36        1.68      0.26 o 
   5  -9   5        7.71        7.48      0.26 o 
  -5  -8   5       25.07       24.54      0.47 o 
  -4  -8   5       11.22       13.07      0.32 o 
  -3  -8   5       32.86       34.50      0.61 o 
  -2  -8   5       30.34       24.31      0.51 o 
  -1  -8   5       38.00       38.31      0.71 o 
   0  -8   5      161.61      174.60      1.59 o 
   1  -8   5        4.60        4.84      0.26 o 
   2  -8   5       20.14       20.09      0.38 o 
   3  -8   5        5.48        6.76      0.30 o 
   4  -8   5       31.77       32.24      0.64 o 
   5  -8   5       40.39       37.25      0.68 o 
   6  -8   5        0.41        0.16      0.32 o 
  -6  -7   5       17.31       16.65      0.34 o 
  -5  -7   5        3.97        3.94      0.25 o 
  -4  -7   5       14.23       15.44      0.33 o 
  -3  -7   5       32.59       29.49      0.57 o 
  -2  -7   5       28.87       28.72      0.56 o 
  -1  -7   5      111.90      119.51      1.30 o 
   0  -7   5       12.75       12.18      0.32 o 
   1  -7   5       14.35       15.31      0.39 o 
   2  -7   5       29.83       33.40      0.66 o 
   3  -7   5        2.66        2.65      0.30 o 
   4  -7   5        0.10        0.83      0.42 o 
   5  -7   5       10.06       10.01      0.33 o 
   6  -7   5        2.08        2.60      0.23 o 
   7  -7   5       12.58       10.72      0.29 o 
  -7  -6   5       81.38       76.97      0.86 o 
  -6  -6   5        6.94        7.62      0.26 o 
  -5  -6   5       50.38       51.24      0.90 o 
  -4  -6   5       11.47       11.11      0.34 o 
  -3  -6   5       12.12       11.67      0.29 o 
  -2  -6   5        5.50        4.53      0.23 o 
  -1  -6   5        7.64        6.41      0.22 o 
   0  -6   5        1.65        1.75      0.21 o 
   1  -6   5        9.31       11.70      0.27 o 
   2  -6   5       20.33       19.89      0.41 o 
   3  -6   5      269.87      271.98      1.86 o 
   4  -6   5        6.94        4.82      0.25 o 
   5  -6   5       18.41       16.13      0.38 o 
   6  -6   5        0.01        0.29      0.37 o 
   7  -6   5       13.13       12.82      0.31 o 
   8  -6   5       10.60       10.64      0.27 o 
  -8  -5   5       12.32       13.03      0.27 o 
  -7  -5   5        1.53        0.96      0.35 o 
  -6  -5   5        0.15        0.67      0.33 o 
  -5  -5   5        1.51        1.57      0.22 o 
  -4  -5   5      313.46      315.21      2.02 o 
  -3  -5   5       16.85       18.29      0.37 o 
  -2  -5   5        7.98       11.25      0.25 o 
  -1  -5   5       11.91       12.98      0.28 o 
   0  -5   5        5.14        4.44      0.19 o 
   1  -5   5       14.50       13.27      0.27 o 
   2  -5   5      289.90      293.26      1.68 o 
   3  -5   5      168.93      181.32      1.41 o 
   4  -5   5        4.11        4.30      0.23 o 
   5  -5   5       41.42       42.14      0.81 o 
   6  -5   5        2.43        2.91      0.26 o 
   7  -5   5        4.54        5.52      0.28 o 
   8  -5   5       12.01       11.94      0.29 o 
  -8  -4   5        3.40        3.65      0.23 o 
  -7  -4   5        9.81       11.43      0.33 o 
  -6  -4   5      233.16      237.63      1.83 o 
  -5  -4   5       91.94       95.92      1.15 o 
  -4  -4   5        2.62        2.36      0.18 o 
  -3  -4   5      852.20      751.01      9.63 o 
  -2  -4   5      205.49      207.63      1.27 o 
  -1  -4   5      136.15      144.31      1.02 o 
   0  -4   5       43.98       42.56      0.56 o 
   1  -4   5       20.13       17.91      0.36 o 
   2  -4   5       66.76       74.88      0.77 o 
   3  -4   5        7.97        8.68      0.23 o 
   4  -4   5       34.95       33.80      0.65 o 
   5  -4   5        1.82        2.67      0.24 o 
   6  -4   5        3.47        4.92      0.26 o 
   7  -4   5       24.89       24.67      0.48 o 
   8  -4   5        4.53        4.77      0.24 o 
  -9  -3   5        1.84        1.80      0.19 o 
  -8  -3   5        1.56        3.26      0.24 o 
  -7  -3   5       51.62       55.77      0.95 o 
  -6  -3   5       35.47       35.63      0.64 o 
  -5  -3   5       37.64       39.30      0.70 o 
  -4  -3   5       13.46       19.84      0.40 o 
  -3  -3   5        0.01        0.33      0.21 o 
  -2  -3   5       11.13       12.01      0.25 o 
  -1  -3   5        0.09        0.85      0.11 o 
   0  -3   5        5.90        8.50      0.17 o 
   1  -3   5      940.15      864.11      8.42 o 
   2  -3   5       10.88       12.10      0.24 o 
   3  -3   5        7.36       20.66      0.40 o 
   4  -3   5      159.66      164.75      1.27 o 
   5  -3   5        7.96        7.96      0.26 o 
   6  -3   5       12.13       13.37      0.33 o 
   7  -3   5       11.70       11.18      0.30 o 
   8  -3   5        4.17        3.35      0.22 o 
   9  -3   5       10.64        9.50      0.24 o 
  -9  -2   5       10.37       11.03      0.29 o 
  -8  -2   5        7.29        4.11      0.26 o 
  -7  -2   5       29.61       33.48      0.64 o 
  -6  -2   5        0.91        0.75      0.29 o 
  -5  -2   5       20.53       23.53      0.43 o 
  -4  -2   5      280.03      307.76      1.55 o 
  -3  -2   5      248.46      271.95      1.30 o 
  -2  -2   5       51.75       57.65      0.55 o 
  -1  -2   5        6.33        5.61      0.13 o 
   0  -2   5      498.28      428.32      5.07 o 
   1  -2   5       15.77       11.33      0.21 o 
   2  -2   5       76.79       70.79      0.65 o 
   3  -2   5      113.27      118.93      0.93 o 
   4  -2   5      388.54      437.98      2.03 o 
   5  -2   5        9.49       10.71      0.28 o 
   6  -2   5       33.41       31.66      0.62 o 
   7  -2   5       21.16       22.15      0.45 o 
   8  -2   5        2.92        5.47      0.25 o 
   9  -2   5        2.85        2.97      0.18 o 
 -10  -1   5        2.15        2.21      0.19 o 
  -9  -1   5       37.42       35.91      0.61 o 
  -8  -1   5        3.12        6.51      0.26 o 
  -7  -1   5       73.17       69.13      1.02 o 
  -6  -1   5        0.16        8.23      0.24 o 
  -5  -1   5        2.37        5.18      0.17 o 
  -4  -1   5      146.29      165.67      1.06 o 
  -3  -1   5     1009.59      969.16      8.66 o 
  -2  -1   5      934.34      856.86      7.41 o 
  -1  -1   5       89.23       80.84      0.58 o 
   0  -1   5      253.12      250.87      1.02 o 
   1  -1   5      112.06      142.93      0.81 o 
   2  -1   5       70.12       81.99      0.68 o 
   3  -1   5        9.87       11.69      0.24 o 
   4  -1   5       32.89       25.94      0.45 o 
   5  -1   5      103.74      100.11      1.08 o 
   6  -1   5       66.15       62.67      0.96 o 
   7  -1   5       14.23       14.50      0.34 o 
   8  -1   5       13.87       16.32      0.34 o 
   9  -1   5        4.52        6.08      0.21 o 
 -10   0   5        5.12        5.90      0.23 o 
  -9   0   5        8.14       10.16      0.31 o 
  -8   0   5      272.42      272.32      1.97 o 
  -7   0   5       20.85       22.99      0.47 o 
  -6   0   5        6.89        8.12      0.23 o 
  -5   0   5       37.14       30.26      0.52 o 
  -4   0   5      928.28      889.77      8.94 o 
  -3   0   5        3.29        5.33      0.14 o 
  -2   0   5       36.44       27.91      0.36 o 
  -1   0   5      411.36      315.90      4.03 o 
   0   0   5      103.77      107.56      0.66 o 
   1   0   5      347.36      330.24      1.26 o 
   2   0   5        0.20        2.14      0.11 o 
   3   0   5      106.44      103.06      0.87 o 
   4   0   5      246.02      263.73      1.57 o 
   5   0   5        1.36        1.79      0.19 o 
   6   0   5        0.16        0.28      0.33 o 
   7   0   5       20.51       22.40      0.46 o 
   8   0   5        0.32        0.88      0.27 o 
 -10   1   5       12.13       12.21      0.30 o 
  -9   1   5       10.42       10.59      0.31 o 
  -8   1   5        7.91        9.19      0.30 o 
  -7   1   5      136.83      127.34      1.31 o 
  -6   1   5        5.17        5.92      0.23 o 
  -5   1   5       68.17       74.56      0.81 o 
  -4   1   5      116.03      117.10      0.89 o 
  -3   1   5        7.67        7.57      0.16 o 
  -2   1   5      411.86      344.35      4.51 o 
  -1   1   5       11.63       10.30      0.22 o 
   0   1   5       23.95       23.29      0.35 o 
   1   1   5      401.67      419.60      1.51 o 
   2   1   5       96.84      101.05      0.80 o 
   3   1   5      480.56      549.37      2.14 o 
   4   1   5        6.23        6.90      0.23 o 
   5   1   5       31.78       30.32      0.58 o 
   6   1   5       12.51       12.66      0.30 o 
   7   1   5        0.11       -0.18      0.35 o 
   8   1   5        2.12        2.51      0.21 o 
 -10   2   5       11.04       13.52      0.30 o 
  -9   2   5       28.91       35.86      0.66 o 
  -8   2   5      111.44      108.82      1.31 o 
  -7   2   5      193.16      178.54      1.55 o 
  -6   2   5       44.86       46.99      0.74 o 
  -5   2   5       39.96       40.50      0.63 o 
  -4   2   5      167.35      182.49      1.13 o 
  -3   2   5        5.88        5.62      0.16 o 
  -2   2   5       87.52       73.03      0.63 o 
  -1   2   5     1296.35     1168.75      9.42 o 
   0   2   5     1097.60     1016.47      8.92 o 
   1   2   5       86.51       98.44      0.79 o 
   2   2   5      234.82      230.73      1.32 o 
   3   2   5       42.92       39.89      0.62 o 
   4   2   5       56.32       47.73      0.79 o 
   5   2   5      128.75      131.45      1.33 o 
   6   2   5        0.05        0.45      0.34 o 
   7   2   5       39.46       36.37      0.71 o 
   8   2   5        0.58        1.11      0.17 o 
 -10   3   5        5.30        4.59      0.24 o 
  -9   3   5        0.14       -0.27      0.37 o 
  -8   3   5      165.30      164.85      1.55 o 
  -7   3   5       19.48       20.09      0.40 o 
  -6   3   5       41.47       36.80      0.69 o 
  -5   3   5        0.76        0.87      0.29 o 
  -4   3   5      191.94      221.71      1.33 o 
  -3   3   5       10.35       10.22      0.21 o 
  -2   3   5      175.97      157.62      1.02 o 
  -1   3   5       39.34       39.98      0.52 o 
   0   3   5      606.25      677.93      2.20 o 
   1   3   5      631.79      706.67      2.39 o 
   2   3   5       59.92       60.21      0.76 o 
   3   3   5        8.68        6.80      0.21 o 
   4   3   5       19.11       18.56      0.35 o 
   5   3   5       61.41       57.03      0.91 o 
   6   3   5       13.97       15.78      0.36 o 
   7   3   5        0.73        0.44      0.30 o 
 -10   4   5        0.10        0.50      0.28 o 
  -9   4   5        0.05        0.57      0.38 o 
  -8   4   5      115.89      127.62      1.40 o 
  -7   4   5       20.10       19.03      0.41 o 
  -6   4   5       12.94       11.33      0.31 o 
  -5   4   5        7.87       16.23      0.33 o 
  -4   4   5       20.95       21.85      0.39 o 
  -3   4   5        1.22        0.82      0.26 o 
  -2   4   5      386.77      411.72      1.84 o 
  -1   4   5        5.49        7.94      0.20 o 
   0   4   5       12.35       13.31      0.26 o 
   1   4   5       41.28       41.17      0.66 o 
   2   4   5        0.98        1.60      0.18 o 
   3   4   5      141.85      152.31      1.40 o 
   4   4   5       57.30       56.93      0.94 o 
   5   4   5        2.27        0.81      0.37 o 
   6   4   5      132.22      126.54      1.23 o 
   7   4   5        1.32        1.96      0.19 o 
  -9   5   5        0.19        0.28      0.37 o 
  -8   5   5       98.19       93.27      1.18 o 
  -7   5   5        7.20        5.07      0.30 o 
  -6   5   5        0.22        0.51      0.40 o 
  -5   5   5        0.02        0.51      0.37 o 
  -4   5   5        3.54        3.95      0.25 o 
  -3   5   5       13.47       14.98      0.29 o 
  -2   5   5        5.92        5.94      0.22 o 
  -1   5   5      198.44      178.81      1.37 o 
   0   5   5        1.42        1.31      0.18 o 
   1   5   5       77.52       68.84      0.95 o 
   2   5   5       91.71       92.13      1.11 o 
   3   5   5        3.91        1.24      0.41 o 
   4   5   5      127.75      132.43      1.36 o 
   5   5   5       23.31       23.42      0.49 o 
   6   5   5        0.83        1.39      0.19 o 
  -9   6   5       12.28       12.25      0.30 o 
  -8   6   5      112.50      108.25      1.21 o 
  -7   6   5        6.51        5.08      0.29 o 
  -6   6   5        4.71        4.46      0.30 o 
  -5   6   5       17.16       13.68      0.33 o 
  -4   6   5       16.74       17.28      0.39 o 
  -3   6   5       39.20       36.09      0.65 o 
  -2   6   5      113.45      112.35      1.20 o 
  -1   6   5        0.16        1.98      0.24 o 
   0   6   5      211.09      227.26      1.75 o 
   1   6   5      412.32      452.55      2.55 o 
   2   6   5        3.91        3.21      0.26 o 
   3   6   5        2.12        2.31      0.22 o 
   4   6   5       74.19       78.96      1.01 o 
   5   6   5        9.78        9.56      0.27 o 
  -8   7   5       33.08       33.02      0.61 o 
  -7   7   5        1.76        3.20      0.25 o 
  -6   7   5       37.23       34.88      0.68 o 
  -5   7   5        0.93        0.45      0.45 o 
  -4   7   5       67.60       69.22      1.07 o 
  -3   7   5       17.21       16.39      0.38 o 
  -2   7   5       62.29       57.61      0.95 o 
  -1   7   5       59.38       66.22      1.03 o 
   0   7   5        7.49        8.02      0.30 o 
   1   7   5        7.25       10.68      0.33 o 
   2   7   5        0.07        0.03      0.70 o 
   3   7   5       10.21       12.15      0.30 o 
   4   7   5       30.26       26.94      0.46 o 
  -7   8   5        1.11        1.03      0.24 o 
  -6   8   5       12.58       12.11      0.32 o 
  -5   8   5        7.91        8.79      0.33 o 
  -4   8   5       54.31       53.12      0.91 o 
  -3   8   5       11.59       11.36      0.32 o 
  -2   8   5        0.90        2.12      0.29 o 
  -1   8   5        1.22        0.95      0.42 o 
   0   8   5       17.66       17.08      0.37 o 
   1   8   5        0.02       -0.12      0.31 o 
   2   8   5        0.03       -0.29      0.29 o 
   3   8   5       19.61       21.37      0.40 o 
  -6   9   5        0.86        0.46      0.30 o 
  -5   9   5        3.58        5.55      0.26 o 
  -4   9   5        4.56        3.85      0.26 o 
  -3   9   5        0.27        1.05      0.36 o 
  -2   9   5       63.60       62.18      0.86 o 
  -1   9   5       16.95       15.62      0.34 o 
   0   9   5        0.01        0.00      0.00 o 
   1   9   5       12.40       13.86      0.28 o 
   0 -10   6        3.18        1.92      0.19 o 
   1 -10   6        6.72        8.86      0.26 o 
   2 -10   6       25.34       21.31      0.44 o 
  -3  -9   6        0.65        0.77      0.27 o 
  -2  -9   6        1.41        1.32      0.22 o 
  -1  -9   6       12.38       14.63      0.33 o 
   0  -9   6       16.69       15.10      0.31 o 
   1  -9   6        6.71        5.75      0.29 o 
   2  -9   6       25.36       30.94      0.59 o 
   3  -9   6       20.65       21.19      0.41 o 
   4  -9   6       20.09       17.64      0.34 o 
   5  -9   6        7.65        7.01      0.25 o 
  -5  -8   6       20.88       21.93      0.42 o 
  -4  -8   6       14.44       15.03      0.33 o 
  -3  -8   6        9.24        7.15      0.26 o 
  -2  -8   6        1.73        2.55      0.25 o 
  -1  -8   6        1.14        1.69      0.22 o 
   0  -8   6        1.83        2.65      0.30 o 
   1  -8   6        6.22        7.70      0.30 o 
   2  -8   6        0.30        0.41      0.37 o 
   3  -8   6       12.80       15.80      0.36 o 
   4  -8   6       13.16       11.80      0.34 o 
   5  -8   6       15.56       17.82      0.38 o 
   6  -8   6        5.13        4.84      0.23 o 
  -6  -7   6        3.72        3.47      0.21 o 
  -5  -7   6       50.42       52.97      0.84 o 
  -4  -7   6       17.25       19.76      0.36 o 
  -3  -7   6       15.79       13.32      0.34 o 
  -2  -7   6       57.90       58.72      0.95 o 
  -1  -7   6       31.23       28.54      0.56 o 
   0  -7   6       60.99       65.02      0.97 o 
   1  -7   6      437.20      477.55      2.59 o 
   2  -7   6        4.69        5.30      0.26 o 
   3  -7   6       82.35       80.33      1.15 o 
   4  -7   6        0.21       -0.37      0.37 o 
   5  -7   6       54.37       55.17      0.92 o 
   6  -7   6        5.96        4.81      0.27 o 
   7  -7   6       12.13       12.22      0.29 o 
  -7  -6   6       13.90       12.17      0.28 o 
  -6  -6   6        2.64        2.63      0.22 o 
  -5  -6   6        3.04        3.41      0.26 o 
  -4  -6   6       25.52       24.89      0.53 o 
  -3  -6   6      324.75      326.91      2.11 o 
  -2  -6   6       83.36       88.53      1.09 o 
  -1  -6   6       21.16       19.77      0.40 o 
   0  -6   6      139.72      142.01      1.32 o 
   1  -6   6       41.55       41.77      0.75 o 
   2  -6   6       21.87       22.99      0.47 o 
   3  -6   6      139.60      140.94      1.38 o 
   4  -6   6        6.31       10.51      0.30 o 
   5  -6   6        6.10        6.28      0.30 o 
   6  -6   6       47.58       52.03      0.87 o 
   7  -6   6        8.21        8.73      0.28 o 
  -8  -5   6        0.69        0.58      0.28 o 
  -7  -5   6       66.12       63.18      0.91 o 
  -6  -5   6       60.24       59.52      0.96 o 
  -5  -5   6        0.01        0.26      0.34 o 
  -4  -5   6      268.94      275.07      1.92 o 
  -3  -5   6       11.09       11.96      0.29 o 
  -2  -5   6        3.07        4.51      0.21 o 
  -1  -5   6      508.39      534.74      2.35 o 
   0  -5   6      212.87      241.74      1.55 o 
   1  -5   6        1.55        0.74      0.27 o 
   2  -5   6       18.27       20.05      0.41 o 
   3  -5   6       30.26       35.16      0.70 o 
   4  -5   6       11.27       10.24      0.32 o 
   5  -5   6      144.99      149.50      1.46 o 
   6  -5   6       30.30       29.03      0.56 o 
   7  -5   6       37.12       34.19      0.61 o 
   8  -5   6        0.01        0.05      0.29 o 
  -8  -4   6        0.94        1.44      0.20 o 
  -7  -4   6      128.21      129.73      1.35 o 
  -6  -4   6      119.95      119.73      1.35 o 
  -5  -4   6        5.64        6.01      0.25 o 
  -4  -4   6       31.26       37.37      0.69 o 
  -3  -4   6       15.70       11.35      0.27 o 
  -2  -4   6       11.63       12.16      0.24 o 
  -1  -4   6        3.70        2.72      0.16 o 
   0  -4   6      297.58      315.39      1.59 o 
   1  -4   6      605.84      698.52      2.46 o 
   2  -4   6        2.60        2.82      0.17 o 
   3  -4   6       76.22       71.76      0.88 o 
   4  -4   6        7.62        9.68      0.26 o 
   5  -4   6      194.31      205.84      1.68 o 
   6  -4   6       39.96       40.30      0.68 o 
   7  -4   6        2.57        3.76      0.24 o 
   8  -4   6        0.32        0.71      0.31 o 
  -9  -3   6        3.74        2.98      0.21 o 
  -8  -3   6       22.87       19.80      0.40 o 
  -7  -3   6        2.06        3.47      0.26 o 
  -6  -3   6        9.86        8.68      0.29 o 
  -5  -3   6       72.18       71.24      0.93 o 
  -4  -3   6        0.54        0.72      0.24 o 
  -3  -3   6       75.82       81.58      0.83 o 
  -2  -3   6      233.46      250.93      1.35 o 
  -1  -3   6       97.92      115.43      0.88 o 
   0  -3   6      126.49      143.21      0.96 o 
   1  -3   6      175.56      175.54      1.11 o 
   2  -3   6       43.69       50.30      0.65 o 
   3  -3   6      367.78      391.81      1.91 o 
   4  -3   6        7.40        6.96      0.24 o 
   5  -3   6       86.75       93.99      1.13 o 
   6  -3   6        4.05        3.44      0.26 o 
   7  -3   6        3.06        2.94      0.25 o 
   8  -3   6        7.16        7.52      0.27 o 
  -9  -2   6       35.39       39.87      0.71 o 
  -8  -2   6       90.45       87.58      1.13 o 
  -7  -2   6      204.06      182.16      1.63 o 
  -6  -2   6        4.67        4.14      0.24 o 
  -5  -2   6       60.73       53.86      0.78 o 
  -4  -2   6       40.83       44.63      0.64 o 
  -3  -2   6      779.73      689.22      8.03 o 
  -2  -2   6      106.45      117.64      0.84 o 
  -1  -2   6     1669.17     1690.94     12.09 o 
   0  -2   6      285.57      319.05      1.34 o 
   1  -2   6      370.21      406.54      1.59 o 
   2  -2   6      310.43      328.96      1.54 o 
   3  -2   6       99.28      103.80      0.94 o 
   4  -2   6      373.15      403.19      2.08 o 
   5  -2   6      274.30      274.95      1.86 o 
   6  -2   6       18.70       17.45      0.38 o 
   7  -2   6       51.03       50.15      0.86 o 
   8  -2   6        5.25        7.98      0.27 o 
 -10  -1   6        0.18        0.22      0.24 o 
  -9  -1   6        5.73        4.40      0.22 o 
  -8  -1   6        0.50        0.07      0.37 o 
  -7  -1   6      186.84      196.14      1.66 o 
  -6  -1   6       68.14       70.71      0.93 o 
  -5  -1   6       48.90       58.48      0.76 o 
  -4  -1   6       17.55       21.06      0.38 o 
  -3  -1   6       60.13       61.37      0.64 o 
  -2  -1   6      303.02      290.99      1.28 o 
  -1  -1   6        0.02        0.93      0.10 o 
   0  -1   6        0.02        0.07      0.14 o 
   1  -1   6      281.12      296.83      1.31 o 
   2  -1   6        6.67        9.00      0.19 o 
   3  -1   6       15.72       16.36      0.33 o 
   4  -1   6      273.71      284.14      1.71 o 
   5  -1   6      218.24      218.46      1.67 o 
   6  -1   6        1.71        2.19      0.23 o 
   7  -1   6        0.61        1.63      0.25 o 
   8  -1   6        8.07        7.34      0.24 o 
 -10   0   6       11.74       15.32      0.30 o 
  -9   0   6        3.49        2.38      0.22 o 
  -8   0   6        8.67       10.76      0.34 o 
  -7   0   6       48.96       40.22      0.80 o 
  -6   0   6       45.42       43.78      0.74 o 
  -5   0   6       19.92       21.62      0.42 o 
  -4   0   6        1.65        2.63      0.14 o 
  -3   0   6      398.04      384.77      1.54 o 
  -2   0   6      107.96      105.15      0.74 o 
  -1   0   6       24.44       16.62      0.31 o 
   0   0   6       47.95       43.23      0.48 o 
   1   0   6      279.13      323.61      1.39 o 
   2   0   6       58.23       63.87      0.68 o 
   3   0   6        1.11        1.96      0.14 o 
   4   0   6        0.59        0.87      0.24 o 
   5   0   6      186.56      188.47      1.56 o 
   6   0   6       41.99       41.46      0.80 o 
   7   0   6        0.00        0.14      0.54 o 
   8   0   6        3.55        4.38      0.22 o 
 -10   1   6        2.26        2.53      0.21 o 
  -9   1   6       17.15       14.52      0.34 o 
  -8   1   6       73.19       82.11      1.11 o 
  -7   1   6        2.55        2.64      0.25 o 
  -6   1   6       42.15       37.89      0.70 o 
  -5   1   6       26.80       27.54      0.53 o 
  -4   1   6      634.48      573.04      7.46 o 
  -3   1   6     1104.58     1006.76      9.44 o 
  -2   1   6      234.01      204.34      1.07 o 
  -1   1   6      676.74      569.40      6.44 o 
   0   1   6      171.65      178.11      1.00 o 
   1   1   6      151.21      179.19      1.07 o 
   2   1   6        8.68       15.54      0.30 o 
   3   1   6        1.35        3.50      0.16 o 
   4   1   6      263.78      263.23      1.75 o 
   5   1   6       18.03       17.79      0.37 o 
   6   1   6        3.39        3.34      0.26 o 
   7   1   6        0.81        0.80      0.32 o 
   8   1   6       16.46       20.90      0.40 o 
 -10   2   6       18.37       20.73      0.41 o 
  -9   2   6        2.36        2.05      0.24 o 
  -8   2   6      135.42      141.56      1.46 o 
  -7   2   6       11.31       11.47      0.32 o 
  -6   2   6        2.47        2.56      0.22 o 
  -5   2   6       46.49       45.69      0.69 o 
  -4   2   6       28.16       30.65      0.53 o 
  -3   2   6       51.52       67.22      0.69 o 
  -2   2   6       15.77       18.53      0.33 o 
  -1   2   6      173.10      148.71      0.97 o 
   0   2   6      553.43      661.46      2.14 o 
   1   2   6      231.71      243.37      1.34 o 
   2   2   6       28.60       28.67      0.54 o 
   3   2   6        4.12        3.25      0.20 o 
   4   2   6      359.98      381.69      2.21 o 
   5   2   6        0.77        1.54      0.23 o 
   6   2   6       15.11       12.18      0.32 o 
   7   2   6        1.83        2.97      0.20 o 
 -10   3   6        5.12        4.46      0.23 o 
  -9   3   6       20.64       21.35      0.42 o 
  -8   3   6      118.08      120.37      1.33 o 
  -7   3   6        0.03       -0.41      0.41 o 
  -6   3   6       74.19       70.89      0.97 o 
  -5   3   6       58.79       68.57      0.87 o 
  -4   3   6        0.05        0.35      0.25 o 
  -3   3   6       59.56       86.86      0.85 o 
  -2   3   6      426.16      472.72      1.91 o 
  -1   3   6       86.76       75.20      0.76 o 
   0   3   6        8.08        8.57      0.20 o 
   1   3   6       13.08       13.10      0.25 o 
   2   3   6        7.92        8.65      0.23 o 
   3   3   6       13.20       11.78      0.30 o 
   4   3   6      185.38      186.86      1.59 o 
   5   3   6        4.89        4.49      0.26 o 
   6   3   6        4.79        4.54      0.26 o 
   7   3   6        3.20        2.62      0.20 o 
 -10   4   6        3.98        4.21      0.22 o 
  -9   4   6        1.78        3.16      0.24 o 
  -8   4   6       76.92       75.34      1.11 o 
  -7   4   6        5.11        4.00      0.30 o 
  -6   4   6       11.41       12.07      0.35 o 
  -5   4   6       28.38       27.11      0.58 o 
  -4   4   6      270.35      250.52      1.65 o 
  -3   4   6        0.00       -0.08      0.26 o 
  -2   4   6      107.90      113.17      1.03 o 
  -1   4   6      108.74      108.34      1.02 o 
   0   4   6      123.33      131.86      1.14 o 
   1   4   6       31.68       32.29      0.57 o 
   2   4   6        0.06       -0.23      0.30 o 
   3   4   6        7.63        7.11      0.26 o 
   4   4   6       26.41       25.24      0.49 o 
   5   4   6        5.73        4.87      0.24 o 
   6   4   6       32.61       28.15      0.51 o 
  -9   5   6       21.40       18.91      0.40 o 
  -8   5   6       37.88       36.20      0.68 o 
  -7   5   6       34.43       37.97      0.72 o 
  -6   5   6       25.58       25.50      0.49 o 
  -5   5   6        2.76        4.11      0.25 o 
  -4   5   6      296.32      321.81      2.01 o 
  -3   5   6       60.57       55.35      0.86 o 
  -2   5   6        2.66        4.50      0.22 o 
  -1   5   6      108.05       98.54      1.08 o 
   0   5   6       49.79       54.35      0.86 o 
   1   5   6      311.19      323.05      2.05 o 
   2   5   6        0.16        0.22      0.37 o 
   3   5   6       45.75       51.69      0.91 o 
   4   5   6       11.09       13.05      0.35 o 
   5   5   6        1.56        2.15      0.23 o 
  -9   6   6        0.21        0.55      0.32 o 
  -8   6   6       21.52       22.37      0.44 o 
  -7   6   6       11.09       11.07      0.35 o 
  -6   6   6        3.24        3.30      0.30 o 
  -5   6   6       27.42       24.87      0.49 o 
  -4   6   6       39.28       45.08      0.85 o 
  -3   6   6       12.46       11.14      0.33 o 
  -2   6   6       16.02       15.84      0.36 o 
  -1   6   6       78.59       82.34      1.10 o 
   0   6   6       38.12       36.54      0.71 o 
   1   6   6       10.43       12.56      0.34 o 
   2   6   6        0.87        0.45      0.37 o 
   3   6   6       13.86       14.17      0.34 o 
   4   6   6       29.61       30.23      0.57 o 
   5   6   6       26.55       23.67      0.47 o 
  -8   7   6       12.41       13.96      0.32 o 
  -7   7   6       12.19       13.99      0.35 o 
  -6   7   6        9.73        9.37      0.34 o 
  -5   7   6       19.74       19.61      0.40 o 
  -4   7   6        7.05        6.75      0.30 o 
  -3   7   6        8.42        7.74      0.30 o 
  -2   7   6        7.56        5.97      0.30 o 
  -1   7   6       57.01       65.26      1.02 o 
   0   7   6       50.76       47.18      0.90 o 
   1   7   6        0.01        0.42      0.35 o 
   2   7   6        3.41        4.26      0.22 o 
   3   7   6        0.18        0.47      0.29 o 
  -7   8   6        4.33        4.34      0.26 o 
  -6   8   6        4.42        5.00      0.29 o 
  -5   8   6        0.52       -0.09      0.40 o 
  -4   8   6        3.48        3.66      0.26 o 
  -3   8   6        0.31        0.84      0.40 o 
  -2   8   6       47.73       51.89      0.88 o 
  -1   8   6        6.58        3.67      0.26 o 
   0   8   6       39.38       41.08      0.77 o 
   1   8   6        0.69        2.34      0.22 o 
   2   8   6        1.23        1.09      0.20 o 
  -5   9   6        2.30        2.45      0.23 o 
  -4   9   6       17.47       17.86      0.37 o 
  -3   9   6       12.23        9.77      0.29 o 
  -2   9   6       17.49       16.89      0.34 o 
  -1   9   6        0.19        0.27      0.31 o 
   0   9   6        5.81        6.10      0.22 o 
  -3  -9   7        3.09        2.63      0.19 o 
  -2  -9   7       24.19       22.74      0.47 o 
  -1  -9   7        4.02        4.32      0.25 o 
   0  -9   7        1.95        0.70      0.32 o 
   1  -9   7       25.11       26.49      0.53 o 
   2  -9   7        0.01        0.59      0.34 o 
   3  -9   7        0.40        0.42      0.31 o 
   4  -9   7        1.50        1.43      0.20 o 
  -5  -8   7        3.64        4.81      0.21 o 
  -4  -8   7        0.51        1.27      0.21 o 
  -3  -8   7        0.76        1.17      0.19 o 
  -2  -8   7        0.40       -0.10      0.34 o 
  -1  -8   7       18.24       14.28      0.36 o 
   0  -8   7      116.42      120.60      1.33 o 
   1  -8   7       23.75       25.77      0.55 o 
   2  -8   7       14.66       14.37      0.36 o 
   3  -8   7        9.30        9.74      0.31 o 
   4  -8   7        9.26        7.97      0.28 o 
   5  -8   7       19.30       17.77      0.34 o 
   6  -8   7        3.83        4.25      0.21 o 
  -6  -7   7        2.37        1.74      0.20 o 
  -5  -7   7       27.98       27.83      0.56 o 
  -4  -7   7        0.65        0.27      0.34 o 
  -3  -7   7       51.12       48.92      0.89 o 
  -2  -7   7        0.01        0.11      0.38 o 
  -1  -7   7      187.14      196.00      1.67 o 
   0  -7   7        3.11        3.42      0.26 o 
   1  -7   7        0.40        0.53      0.38 o 
   2  -7   7        1.08        0.30      0.38 o 
   3  -7   7       44.07       43.71      0.87 o 
   4  -7   7        0.02        0.58      0.36 o 
   5  -7   7       33.31       38.19      0.75 o 
   6  -7   7        5.81        6.04      0.26 o 
  -7  -6   7        5.45        4.73      0.22 o 
  -6  -6   7        0.83        0.48      0.30 o 
  -5  -6   7        0.30        0.29      0.32 o 
  -4  -6   7       75.22       71.67      1.03 o 
  -3  -6   7        6.93        7.00      0.34 o 
  -2  -6   7       97.68      100.64      1.17 o 
  -1  -6   7       21.31       21.29      0.42 o 
   0  -6   7        0.09       -0.07      0.34 o 
   1  -6   7        0.44        0.97      0.35 o 
   2  -6   7      105.88      111.48      1.24 o 
   3  -6   7        8.36        9.60      0.33 o 
   4  -6   7       12.54       11.66      0.34 o 
   5  -6   7       30.54       35.39      0.69 o 
   6  -6   7        7.19        7.92      0.28 o 
   7  -6   7        9.95        8.71      0.26 o 
  -8  -5   7       27.08       30.57      0.54 o 
  -7  -5   7        0.14        0.77      0.30 o 
  -6  -5   7        3.76        3.98      0.25 o 
  -5  -5   7       50.48       49.76      0.88 o 
  -4  -5   7        1.15        2.08      0.29 o 
  -3  -5   7      125.19      124.91      1.28 o 
  -2  -5   7       16.43       17.20      0.35 o 
  -1  -5   7       15.39       17.86      0.36 o 
   0  -5   7       37.25       41.94      0.71 o 
   1  -5   7      129.20      147.33      1.30 o 
   2  -5   7      231.38      243.48      1.69 o 
   3  -5   7        0.15        0.07      0.31 o 
   4  -5   7        8.57       10.48      0.30 o 
   5  -5   7       50.03       54.09      0.95 o 
   6  -5   7       22.46       21.60      0.42 o 
   7  -5   7       11.46       12.18      0.31 o 
  -8  -4   7        8.05        7.66      0.27 o 
  -7  -4   7        4.68        4.87      0.24 o 
  -6  -4   7       12.14       11.58      0.34 o 
  -5  -4   7       51.63       56.33      0.95 o 
  -4  -4   7      246.81      228.34      1.68 o 
  -3  -4   7      400.76      434.73      2.20 o 
  -2  -4   7      222.51      219.12      1.47 o 
  -1  -4   7        3.28        4.61      0.18 o 
   0  -4   7       40.25       42.08      0.65 o 
   1  -4   7       21.43       23.90      0.44 o 
   2  -4   7       49.21       52.28      0.77 o 
   3  -4   7       12.49       12.24      0.28 o 
   4  -4   7       29.26       33.08      0.64 o 
   5  -4   7      162.99      167.09      1.54 o 
   6  -4   7        7.47        8.32      0.29 o 
   7  -4   7        7.16        7.75      0.28 o 
   8  -4   7        4.28        3.10      0.21 o 
  -9  -3   7        2.96        3.67      0.20 o 
  -8  -3   7        0.00       -0.10      0.32 o 
  -7  -3   7       14.66       16.44      0.34 o 
  -6  -3   7        0.03        0.33      0.37 o 
  -5  -3   7       74.30       78.69      1.02 o 
  -4  -3   7      131.04      121.89      1.13 o 
  -3  -3   7        0.28        0.61      0.23 o 
  -2  -3   7       71.03       60.22      0.71 o 
  -1  -3   7       10.55       19.56      0.36 o 
   0  -3   7       21.56       23.81      0.45 o 
   1  -3   7        0.37        0.72      0.25 o 
   2  -3   7       77.95       79.45      0.87 o 
   3  -3   7       54.21       58.74      0.82 o 
   4  -3   7       26.71       25.24      0.50 o 
   5  -3   7       76.79       71.99      1.05 o 
   6  -3   7       61.47       59.05      0.94 o 
   7  -3   7        0.04        0.38      0.32 o 
   8  -3   7        0.31        0.16      0.29 o 
  -9  -2   7        0.79        0.29      0.29 o 
  -8  -2   7        2.29        4.03      0.25 o 
  -7  -2   7      265.18      240.64      1.85 o 
  -6  -2   7        5.63        4.07      0.21 o 
  -5  -2   7        1.39        3.12      0.18 o 
  -4  -2   7      116.78      142.42      1.16 o 
  -3  -2   7      521.05      551.76      2.14 o 
  -2  -2   7       97.00      108.57      0.89 o 
  -1  -2   7       39.85       47.88      0.59 o 
   0  -2   7      355.49      413.81      1.71 o 
   1  -2   7      937.42      817.03      9.15 o 
   2  -2   7       31.57       33.38      0.57 o 
   3  -2   7        1.73        2.89      0.19 o 
   4  -2   7       35.19       37.11      0.72 o 
   5  -2   7      191.02      178.21      1.59 o 
   6  -2   7       15.13       14.89      0.34 o 
   7  -2   7        0.95        1.53      0.20 o 
   8  -2   7        0.12        0.13      0.27 o 
  -9  -1   7        3.99        4.28      0.24 o 
  -8  -1   7       63.77       58.71      0.96 o 
  -7  -1   7       10.83       13.25      0.34 o 
  -6  -1   7       57.42       56.87      0.88 o 
  -5  -1   7       32.81       31.66      0.60 o 
  -4  -1   7      561.54      584.08      2.31 o 
  -3  -1   7      226.43      278.92      1.43 o 
  -2  -1   7      118.82      149.04      0.99 o 
  -1  -1   7      161.67      149.02      0.97 o 
   0  -1   7      307.78      323.58      1.45 o 
   1  -1   7      150.87      165.06      1.08 o 
   2  -1   7       92.69       85.34      0.84 o 
   3  -1   7       49.95       60.30      0.80 o 
   4  -1   7       18.71       18.45      0.36 o 
   5  -1   7       14.67       16.13      0.37 o 
   6  -1   7        8.54        8.92      0.30 o 
   7  -1   7        5.57        4.28      0.22 o 
   8  -1   7        0.18        0.13      0.26 o 
 -10   0   7        6.14        5.51      0.22 o 
  -9   0   7        9.86       10.95      0.28 o 
  -8   0   7      145.74      124.60      1.36 o 
  -7   0   7        0.01        0.66      0.37 o 
  -6   0   7        0.04        1.34      0.20 o 
  -5   0   7      235.79      250.54      1.58 o 
  -4   0   7      208.95      195.80      1.28 o 
  -3   0   7       66.76       70.85      0.71 o 
  -2   0   7       19.38       31.53      0.47 o 
  -1   0   7        0.08        1.21      0.10 o 
   0   0   7     1175.36     1137.55     10.26 o 
   1   0   7       44.18       47.82      0.60 o 
   2   0   7       16.13       18.83      0.38 o 
   3   0   7        1.77        1.86      0.17 o 
   4   0   7      370.11      362.03      2.12 o 
   5   0   7       86.96       92.52      1.15 o 
   6   0   7      150.85      139.60      1.40 o 
   7   0   7       10.52        8.49      0.27 o 
   8   0   7        9.70        9.60      0.23 o 
 -10   1   7        0.07       -0.13      0.29 o 
  -9   1   7       18.96       16.34      0.32 o 
  -8   1   7        3.65        5.55      0.30 o 
  -7   1   7      131.76      127.86      1.35 o 
  -6   1   7        0.39        0.58      0.29 o 
  -5   1   7       29.63       28.52      0.50 o 
  -4   1   7        3.68        5.03      0.19 o 
  -3   1   7      153.37      164.91      1.09 o 
  -2   1   7        2.31        1.20      0.11 o 
  -1   1   7      360.66      381.65      1.61 o 
   0   1   7      267.88      277.31      1.40 o 
   1   1   7       13.51       17.05      0.35 o 
   2   1   7        1.01        1.17      0.15 o 
   3   1   7        5.05        6.25      0.21 o 
   4   1   7      407.70      430.22      2.38 o 
   5   1   7       41.96       42.60      0.84 o 
   6   1   7        0.99        0.92      0.21 o 
   7   1   7        2.11        1.39      0.19 o 
 -10   2   7        0.05        0.31      0.29 o 
  -9   2   7        2.90        4.13      0.26 o 
  -8   2   7        0.13       -0.41      0.41 o 
  -7   2   7       56.92       57.54      0.93 o 
  -6   2   7        0.45        0.50      0.33 o 
  -5   2   7       37.78       32.99      0.64 o 
  -4   2   7      185.53      174.35      1.27 o 
  -3   2   7      131.08      119.15      0.98 o 
  -2   2   7      155.31      153.73      1.08 o 
  -1   2   7       72.63       71.86      0.74 o 
   0   2   7      638.00      722.61      2.47 o 
   1   2   7       67.65       61.00      0.75 o 
   2   2   7        4.68        3.00      0.17 o 
   3   2   7       45.17       49.77      0.83 o 
   4   2   7       47.72       39.34      0.67 o 
   5   2   7        8.88        7.36      0.26 o 
   6   2   7        7.77        8.00      0.26 o 
   7   2   7        2.27        1.81      0.18 o 
 -10   3   7        4.28        5.16      0.23 o 
  -9   3   7        2.74        2.06      0.21 o 
  -8   3   7       66.62       62.50      1.00 o 
  -7   3   7       39.99       41.57      0.72 o 
  -6   3   7        5.06        4.76      0.28 o 
  -5   3   7        3.78        4.53      0.25 o 
  -4   3   7       95.24      103.50      1.05 o 
  -3   3   7       45.76       45.63      0.69 o 
  -2   3   7       67.25       72.02      0.81 o 
  -1   3   7        3.49        5.46      0.20 o 
   0   3   7      141.18      166.61      1.26 o 
   1   3   7       38.72       32.71      0.64 o 
   2   3   7        7.20        6.91      0.26 o 
   3   3   7       70.04       72.32      1.02 o 
   4   3   7      122.29      125.77      1.35 o 
   5   3   7        9.82       10.87      0.32 o 
   6   3   7       47.77       46.10      0.73 o 
  -9   4   7        8.19        8.91      0.28 o 
  -8   4   7       10.48       11.43      0.35 o 
  -7   4   7       42.46       45.00      0.87 o 
  -6   4   7       20.54       18.24      0.41 o 
  -5   4   7       15.43       18.20      0.38 o 
  -4   4   7       31.69       32.27      0.57 o 
  -3   4   7      120.43      119.12      1.15 o 
  -2   4   7       75.07       81.29      0.96 o 
  -1   4   7       66.79       71.12      0.89 o 
   0   4   7       38.32       41.35      0.71 o 
   1   4   7        6.32        9.79      0.27 o 
   2   4   7       84.29       89.23      1.13 o 
   3   4   7        2.11        2.53      0.23 o 
   4   4   7      149.74      160.56      1.49 o 
   5   4   7        0.00        0.37      0.27 o 
   6   4   7        2.21        2.02      0.19 o 
  -9   5   7        1.20        1.69      0.22 o 
  -8   5   7        5.13        4.86      0.29 o 
  -7   5   7       57.05       60.20      0.96 o 
  -6   5   7        2.94        1.97      0.26 o 
  -5   5   7       44.15       42.17      0.86 o 
  -4   5   7       22.92       23.63      0.46 o 
  -3   5   7        0.66        1.81      0.24 o 
  -2   5   7        0.06        0.64      0.20 o 
  -1   5   7       61.15       65.21      0.97 o 
   0   5   7        7.74        9.39      0.28 o 
   1   5   7       99.20       92.16      1.17 o 
   2   5   7        6.57        5.98      0.26 o 
   3   5   7        1.74        2.03      0.22 o 
   4   5   7       79.26       72.42      0.95 o 
   5   5   7        5.07        6.53      0.23 o 
  -8   6   7       18.72       18.81      0.38 o 
  -7   6   7       19.94       18.87      0.36 o 
  -6   6   7       13.66       10.81      0.33 o 
  -5   6   7       21.68       24.51      0.49 o 
  -4   6   7       15.30       15.85      0.38 o 
  -3   6   7        1.54        1.69      0.26 o 
  -2   6   7       13.79       18.01      0.37 o 
  -1   6   7       60.88       60.37      0.99 o 
   0   6   7       40.26       41.43      0.72 o 
   1   6   7       45.41       53.47      0.94 o 
   2   6   7        8.08        9.91      0.28 o 
   3   6   7       10.32       11.07      0.27 o 
   4   6   7        6.26        5.42      0.23 o 
  -8   7   7        2.53        1.71      0.22 o 
  -7   7   7        0.24        0.37      0.35 o 
  -6   7   7       73.69       76.03      1.02 o 
  -5   7   7       11.51       11.58      0.35 o 
  -4   7   7       45.91       43.92      0.84 o 
  -3   7   7        0.97        2.46      0.26 o 
  -2   7   7        6.49        6.45      0.29 o 
  -1   7   7        3.97        4.50      0.29 o 
   0   7   7      140.67      144.22      1.43 o 
   1   7   7        4.49        6.61      0.26 o 
   2   7   7        0.82        1.07      0.19 o 
   3   7   7       28.49       29.93      0.55 o 
  -6   8   7        1.87        0.94      0.35 o 
  -5   8   7       20.16       20.38      0.41 o 
  -4   8   7        8.18        8.21      0.30 o 
  -3   8   7        0.13        0.82      0.37 o 
  -2   8   7       14.22       14.12      0.33 o 
  -1   8   7        0.05        0.29      0.35 o 
   0   8   7        2.82        2.87      0.24 o 
   1   8   7        2.36        1.69      0.20 o 
  -4   9   7        6.45        7.74      0.25 o 
  -3   9   7        3.01        2.89      0.22 o 
  -2   9   7       15.81       18.12      0.36 o 
  -2  -9   8        8.26        6.61      0.22 o 
  -1  -9   8        3.87        3.80      0.22 o 
   0  -9   8        0.91        0.84      0.29 o 
   1  -9   8       27.74       26.12      0.50 o 
   2  -9   8       12.23       11.23      0.30 o 
   3  -9   8        1.28        1.05      0.20 o 
  -4  -8   8       24.96       31.30      0.59 o 
  -3  -8   8        7.92        7.36      0.26 o 
  -2  -8   8        1.54        1.53      0.19 o 
  -1  -8   8        7.54        5.56      0.27 o 
   0  -8   8        0.23        0.31      0.38 o 
   1  -8   8        1.17        2.06      0.24 o 
   2  -8   8        5.46        6.07      0.27 o 
   3  -8   8        1.49        1.17      0.40 o 
   4  -8   8       35.41       32.88      0.65 o 
   5  -8   8        2.92        3.09      0.22 o 
  -6  -7   8        3.84        3.97      0.20 o 
  -5  -7   8       12.97       14.29      0.32 o 
  -4  -7   8        5.05        7.42      0.26 o 
  -3  -7   8       54.00       55.49      0.90 o 
  -2  -7   8        8.70       10.83      0.33 o 
  -1  -7   8       79.43       83.33      1.14 o 
   0  -7   8        2.66        2.68      0.26 o 
   1  -7   8        0.60        0.41      0.34 o 
   2  -7   8        1.40        1.16      0.22 o 
   3  -7   8       64.79       68.00      1.02 o 
   4  -7   8        8.35        9.78      0.30 o 
   5  -7   8        4.24        3.64      0.26 o 
   6  -7   8        1.23        1.52      0.20 o 
  -7  -6   8       10.70        9.62      0.24 o 
  -6  -6   8        1.79        2.65      0.23 o 
  -5  -6   8        0.60        1.06      0.20 o 
  -4  -6   8        8.99       10.12      0.30 o 
  -3  -6   8      257.86      256.35      1.93 o 
  -2  -6   8       25.69       19.99      0.41 o 
  -1  -6   8       84.10       87.79      1.11 o 
   0  -6   8        5.84        5.93      0.25 o 
   1  -6   8       47.82       47.79      0.85 o 
   2  -6   8        2.85        3.25      0.26 o 
   3  -6   8       14.43       16.52      0.38 o 
   4  -6   8       10.39       10.43      0.33 o 
   5  -6   8      112.61      107.37      1.20 o 
   6  -6   8       33.12       31.57      0.55 o 
  -7  -5   8       11.62       11.13      0.28 o 
  -6  -5   8        0.30        0.55      0.34 o 
  -5  -5   8        0.47        1.01      0.38 o 
  -4  -5   8      461.52      490.46      2.65 o 
  -3  -5   8        5.98        6.78      0.29 o 
  -2  -5   8       17.43       16.01      0.31 o 
  -1  -5   8       48.65       56.18      0.86 o 
   0  -5   8        3.25        3.45      0.23 o 
   1  -5   8        0.00       -0.33      0.33 o 
   2  -5   8       57.12       60.11      0.92 o 
   3  -5   8        3.11        2.21      0.22 o 
   4  -5   8        3.44        2.50      0.26 o 
   5  -5   8       11.02       11.52      0.33 o 
   6  -5   8       28.13       28.59      0.57 o 
   7  -5   8       25.00       20.78      0.44 o 
  -8  -4   8       11.91       11.15      0.27 o 
  -7  -4   8       12.42       12.12      0.30 o 
  -6  -4   8       14.18       12.47      0.34 o 
  -5  -4   8      671.47      715.45      3.25 o 
  -4  -4   8        1.88        2.52      0.25 o 
  -3  -4   8      121.34      127.72      1.25 o 
  -2  -4   8       31.08       26.65      0.51 o 
  -1  -4   8       18.22       20.07      0.40 o 
   0  -4   8       36.90       42.51      0.69 o 
   1  -4   8       12.16       12.71      0.27 o 
   2  -4   8        1.53        1.56      0.19 o 
   3  -4   8      108.39      111.98      1.24 o 
   4  -4   8        1.88        1.56      0.26 o 
   5  -4   8        8.17        7.78      0.30 o 
   6  -4   8       44.08       43.84      0.82 o 
   7  -4   8        1.75        1.39      0.21 o 
  -9  -3   8        1.67        0.82      0.26 o 
  -8  -3   8        7.39        5.65      0.24 o 
  -7  -3   8       10.70        9.26      0.29 o 
  -6  -3   8      138.93      144.45      1.46 o 
  -5  -3   8       29.51       31.24      0.60 o 
  -4  -3   8       46.15       47.82      0.80 o 
  -3  -3   8       10.66       11.39      0.26 o 
  -2  -3   8        3.26        4.20      0.18 o 
  -1  -3   8       12.15       13.21      0.28 o 
   0  -3   8        0.39        0.65      0.20 o 
   1  -3   8        6.18        6.93      0.21 o 
   2  -3   8        0.93        1.14      0.18 o 
   3  -3   8        5.19        6.01      0.26 o 
   4  -3   8       55.95       56.41      0.91 o 
   5  -3   8        6.26        6.32      0.30 o 
   6  -3   8       16.94       16.88      0.35 o 
   7  -3   8       16.11       14.95      0.33 o 
  -9  -2   8       18.64       17.14      0.34 o 
  -8  -2   8       15.98       17.61      0.34 o 
  -7  -2   8       10.64       11.72      0.34 o 
  -6  -2   8        7.37        5.95      0.26 o 
  -5  -2   8       90.05       85.05      1.04 o 
  -4  -2   8       13.90       13.47      0.26 o 
  -3  -2   8        8.60        9.80      0.23 o 
  -2  -2   8       21.04       17.98      0.38 o 
  -1  -2   8      103.58      110.86      0.94 o 
   0  -2   8       99.53      105.82      0.93 o 
   1  -2   8       63.93       56.55      0.72 o 
   2  -2   8       80.54       84.37      0.93 o 
   3  -2   8       25.15       23.25      0.44 o 
   4  -2   8      233.69      249.27      1.85 o 
   5  -2   8       37.42       35.35      0.68 o 
   6  -2   8        2.04        1.88      0.21 o 
   7  -2   8       32.49       29.45      0.53 o 
  -9  -1   8        0.95        0.25      0.30 o 
  -8  -1   8       31.82       25.28      0.46 o 
  -7  -1   8        4.55        6.05      0.26 o 
  -6  -1   8        3.87        5.85      0.25 o 
  -5  -1   8       69.56       68.90      0.91 o 
  -4  -1   8       44.04       38.42      0.65 o 
  -3  -1   8       73.13       75.25      0.82 o 
  -2  -1   8      210.90      240.36      1.37 o 
  -1  -1   8       12.31       13.46      0.26 o 
   0  -1   8        3.77        3.45      0.15 o 
   1  -1   8       43.20       43.23      0.63 o 
   2  -1   8        0.11        1.25      0.16 o 
   3  -1   8       79.92       82.49      0.99 o 
   4  -1   8        0.06        0.71      0.32 o 
   5  -1   8       11.31       11.51      0.30 o 
   6  -1   8       75.30       74.88      1.03 o 
   7  -1   8        0.18        0.70      0.19 o 
  -9   0   8        2.06        1.23      0.21 o 
  -8   0   8       27.28       23.09      0.46 o 
  -7   0   8       26.11       23.70      0.49 o 
  -6   0   8        3.83        2.39      0.23 o 
  -5   0   8        8.80       11.46      0.27 o 
  -4   0   8        0.88        0.70      0.28 o 
  -3   0   8      109.60       97.74      0.92 o 
  -2   0   8       62.40       70.71      0.75 o 
  -1   0   8       48.58       45.94      0.61 o 
   0   0   8      384.22      422.59      1.85 o 
   1   0   8       38.96       40.30      0.62 o 
   2   0   8       54.25       56.37      0.76 o 
   3   0   8       18.67       16.04      0.32 o 
   4   0   8        2.92        3.38      0.25 o 
   5   0   8       62.55       52.53      0.90 o 
   6   0   8        3.30        3.04      0.24 o 
   7   0   8        0.15        1.06      0.17 o 
 -10   1   8        4.03        3.79      0.20 o 
  -9   1   8        2.60        3.15      0.24 o 
  -8   1   8       49.51       49.04      0.89 o 
  -7   1   8       14.52       16.57      0.34 o 
  -6   1   8        2.12        4.16      0.24 o 
  -5   1   8      649.35      688.20      2.83 o 
  -4   1   8       89.89       95.87      0.98 o 
  -3   1   8       63.46       69.16      0.78 o 
  -2   1   8      139.44      150.32      1.12 o 
  -1   1   8       10.24       13.15      0.25 o 
   0   1   8      133.52      148.20      1.12 o 
   1   1   8       22.56       22.54      0.45 o 
   2   1   8        0.52        0.45      0.27 o 
   3   1   8       49.08       50.87      0.82 o 
   4   1   8      178.98      180.77      1.61 o 
   5   1   8        4.55        4.61      0.26 o 
   6   1   8        1.08        0.51      0.32 o 
   7   1   8        0.15       -0.22      0.26 o 
 -10   2   8        5.31        6.62      0.22 o 
  -9   2   8        4.03        5.49      0.27 o 
  -8   2   8        8.05        7.92      0.29 o 
  -7   2   8      141.82      142.31      1.43 o 
  -6   2   8        2.87        4.22      0.25 o 
  -5   2   8      150.14      144.37      1.30 o 
  -4   2   8        4.64        5.07      0.23 o 
  -3   2   8       13.03       11.35      0.24 o 
  -2   2   8        5.49        7.09      0.20 o 
  -1   2   8      362.43      405.74      1.92 o 
   0   2   8        2.18        1.25      0.16 o 
   1   2   8       38.17       40.60      0.68 o 
   2   2   8       46.16       45.04      0.76 o 
   3   2   8       45.43       42.80      0.80 o 
   4   2   8       45.78       45.84      0.88 o 
   5   2   8        3.27        3.14      0.25 o 
   6   2   8        4.43        3.21      0.22 o 
  -9   3   8        2.68        2.29      0.23 o 
  -8   3   8      103.19       97.34      1.18 o 
  -7   3   8        0.48        0.91      0.42 o 
  -6   3   8       85.00       82.01      1.11 o 
  -5   3   8       40.38       34.93      0.61 o 
  -4   3   8       73.66       75.96      0.95 o 
  -3   3   8       86.01       80.18      0.95 o 
  -2   3   8       82.49       90.92      0.98 o 
  -1   3   8        0.00       -0.23      0.29 o 
   0   3   8        4.55        3.58      0.18 o 
   1   3   8        0.29        0.16      0.30 o 
   2   3   8       24.90       25.25      0.50 o 
   3   3   8        0.02        0.15      0.34 o 
   4   3   8       64.02       65.55      0.96 o 
   5   3   8        4.03        0.85      0.47 o 
   6   3   8       13.86       13.12      0.27 o 
  -9   4   8       19.63       17.51      0.33 o 
  -8   4   8        6.43        6.85      0.26 o 
  -7   4   8        0.43        0.19      0.41 o 
  -6   4   8        2.27        2.19      0.26 o 
  -5   4   8        0.31       -0.18      0.36 o 
  -4   4   8       54.57       53.71      0.87 o 
  -3   4   8       24.90       25.05      0.50 o 
  -2   4   8        7.49        7.09      0.26 o 
  -1   4   8        0.52        0.43      0.30 o 
   0   4   8       45.03       43.04      0.80 o 
   1   4   8       25.84       30.74      0.62 o 
   2   4   8       30.86       30.23      0.64 o 
   3   4   8        6.02        5.64      0.30 o 
   4   4   8        2.97        4.06      0.23 o 
   5   4   8        4.23        3.56      0.20 o 
  -9   5   8        0.17        0.70      0.30 o 
  -8   5   8        5.02        4.16      0.26 o 
  -7   5   8        1.27        1.11      0.42 o 
  -6   5   8       83.91       86.89      1.14 o 
  -5   5   8       35.13       29.88      0.65 o 
  -4   5   8       29.66       28.23      0.56 o 
  -3   5   8       74.77       74.42      1.03 o 
  -2   5   8        4.85        5.16      0.25 o 
  -1   5   8        3.72        4.49      0.26 o 
   0   5   8        4.69        3.30      0.26 o 
   1   5   8       45.15       46.28      0.88 o 
   2   5   8        3.46        2.68      0.22 o 
   3   5   8       22.40       25.41      0.50 o 
   4   5   8       15.76       19.22      0.39 o 
  -8   6   8        0.22        0.28      0.33 o 
  -7   6   8        0.00       -0.09      0.36 o 
  -6   6   8        0.90        1.24      0.24 o 
  -5   6   8       75.48       84.43      1.11 o 
  -4   6   8       52.12       48.64      0.91 o 
  -3   6   8       32.13       33.45      0.68 o 
  -2   6   8       24.59       28.46      0.57 o 
  -1   6   8        1.07        2.74      0.26 o 
   0   6   8       25.90       21.09      0.41 o 
   1   6   8       17.69       16.93      0.35 o 
   2   6   8        3.20        3.75      0.22 o 
   3   6   8        6.04        5.46      0.23 o 
  -7   7   8        4.08        3.95      0.23 o 
  -6   7   8       56.21       52.60      0.80 o 
  -5   7   8        7.97        8.43      0.29 o 
  -4   7   8        3.01        2.49      0.27 o 
  -3   7   8        8.37        8.24      0.31 o 
  -2   7   8        5.70        6.09      0.28 o 
  -1   7   8        2.90        3.60      0.23 o 
   0   7   8        8.00        7.21      0.28 o 
   1   7   8       20.76       17.77      0.33 o 
   2   7   8        0.85        0.38      0.27 o 
  -6   8   8        3.44        4.36      0.22 o 
  -5   8   8        0.02        0.56      0.30 o 
  -4   8   8        7.39        7.62      0.28 o 
  -3   8   8       18.52       19.84      0.42 o 
  -2   8   8        0.09        0.05      0.31 o 
  -1   8   8       10.09        7.78      0.27 o 
   0   8   8        0.55        0.13      0.28 o 
  -1  -9   9        0.11        0.36      0.26 o 
   0  -9   9        4.05        2.90      0.20 o 
   1  -9   9        0.88        1.14      0.18 o 
   2  -9   9       13.45       13.87      0.27 o 
  -4  -8   9        0.02        0.08      0.27 o 
  -3  -8   9        0.82        0.76      0.25 o 
  -2  -8   9        2.73        3.17      0.23 o 
  -1  -8   9        0.34       -0.09      0.34 o 
   0  -8   9        1.64        2.21      0.22 o 
   1  -8   9        0.29        0.41      0.34 o 
   2  -8   9        1.79        2.79      0.24 o 
   3  -8   9       13.64       11.89      0.30 o 
   4  -8   9        0.45        0.76      0.31 o 
  -5  -7   9        0.37        0.55      0.29 o 
  -4  -7   9        0.30        0.59      0.30 o 
  -3  -7   9       31.23       35.27      0.64 o 
  -2  -7   9       46.25       43.36      0.82 o 
  -1  -7   9      115.30      122.86      1.34 o 
   0  -7   9        0.67        0.41      0.37 o 
   1  -7   9       21.94       19.00      0.37 o 
   2  -7   9       25.12       24.17      0.46 o 
   3  -7   9        3.98        4.71      0.27 o 
   4  -7   9        6.18        6.59      0.27 o 
   5  -7   9       18.50       19.06      0.41 o 
  -6  -6   9       22.19       21.11      0.46 o 
  -5  -6   9        0.14        0.38      0.29 o 
  -4  -6   9        5.39        5.62      0.25 o 
  -3  -6   9        0.08        0.19      0.37 o 
  -2  -6   9        0.04        0.57      0.34 o 
  -1  -6   9       13.34       16.32      0.38 o 
   0  -6   9        0.07       -0.34      0.38 o 
   1  -6   9        7.39        8.84      0.30 o 
   2  -6   9       53.09       57.10      0.99 o 
   3  -6   9       11.78       11.55      0.33 o 
   4  -6   9        6.70        7.51      0.31 o 
   5  -6   9        0.31        0.41      0.35 o 
   6  -6   9        5.34        6.84      0.24 o 
  -7  -5   9        0.64        1.66      0.20 o 
  -6  -5   9       12.50       12.32      0.29 o 
  -5  -5   9       45.02       41.26      0.81 o 
  -4  -5   9       21.78       24.95      0.49 o 
  -3  -5   9       12.19       18.20      0.37 o 
  -2  -5   9        6.24        7.15      0.25 o 
  -1  -5   9        1.84        0.67      0.32 o 
   0  -5   9       24.02       24.39      0.50 o 
   1  -5   9        0.63        0.14      0.32 o 
   2  -5   9       85.32       88.66      1.17 o 
   3  -5   9        3.10        3.25      0.26 o 
   4  -5   9       60.16       66.54      1.04 o 
   5  -5   9        1.71        1.13      0.40 o 
   6  -5   9        0.10        0.03      0.63 o 
  -8  -4   9        2.27        2.84      0.20 o 
  -7  -4   9       33.86       29.20      0.56 o 
  -6  -4   9        7.90        8.20      0.29 o 
  -5  -4   9       40.56       40.93      0.72 o 
  -4  -4   9       92.18       83.52      1.12 o 
  -3  -4   9       69.32       77.00      1.02 o 
  -2  -4   9        1.49        0.36      0.30 o 
  -1  -4   9       60.87       62.81      0.88 o 
   0  -4   9       71.53       74.70      0.95 o 
   1  -4   9       78.75       71.75      0.98 o 
   2  -4   9       29.80       26.31      0.50 o 
   3  -4   9       60.80       64.17      0.97 o 
   4  -4   9      242.76      256.88      1.92 o 
   5  -4   9      143.76      129.97      1.34 o 
   6  -4   9        5.12        5.01      0.26 o 
   7  -4   9        1.28        0.66      0.28 o 
  -8  -3   9       18.55       17.61      0.33 o 
  -7  -3   9        0.61        1.08      0.31 o 
  -6  -3   9       15.18       11.53      0.34 o 
  -5  -3   9      370.36      374.75      2.30 o 
  -4  -3   9       65.71       69.44      0.97 o 
  -3  -3   9      145.84      134.48      1.27 o 
  -2  -3   9       11.65       17.20      0.36 o 
  -1  -3   9      156.51      149.19      1.25 o 
   0  -3   9       52.59       52.19      0.77 o 
   1  -3   9        0.84        1.17      0.19 o 
   2  -3   9        1.10        0.80      0.33 o 
   3  -3   9      271.95      281.88      1.95 o 
   4  -3   9       41.97       41.95      0.72 o 
   5  -3   9      108.99      113.78      1.30 o 
   6  -3   9        0.20        0.15      0.34 o 
   7  -3   9        0.14        0.50      0.26 o 
  -9  -2   9       19.23       20.67      0.42 o 
  -8  -2   9        9.70       10.64      0.28 o 
  -7  -2   9       69.69       65.25      1.00 o 
  -6  -2   9      261.88      258.11      1.92 o 
  -5  -2   9       77.11       78.96      1.04 o 
  -4  -2   9       87.46       88.38      1.04 o 
  -3  -2   9        4.76        5.24      0.20 o 
  -2  -2   9        0.37        0.33      0.27 o 
  -1  -2   9       57.79       67.74      0.81 o 
   0  -2   9       14.45       12.75      0.25 o 
   1  -2   9       20.57       20.98      0.41 o 
   2  -2   9      314.50      339.63      2.02 o 
   3  -2   9      176.66      173.84      1.52 o 
   4  -2   9       68.90       65.80      0.99 o 
   5  -2   9       13.01       15.83      0.37 o 
   6  -2   9        9.81        8.11      0.28 o 
   7  -2   9        5.88        6.32      0.22 o 
  -9  -1   9        2.32        3.25      0.22 o 
  -8  -1   9       32.20       24.57      0.51 o 
  -7  -1   9       40.45       42.10      0.72 o 
  -6  -1   9        1.34        1.78      0.22 o 
  -5  -1   9        9.26       11.74      0.27 o 
  -4  -1   9       13.65       22.76      0.49 o 
  -3  -1   9       23.82       25.42      0.47 o 
  -2  -1   9        6.61        5.01      0.18 o 
  -1  -1   9        3.36        1.80      0.15 o 
   0  -1   9       66.44       66.05      0.81 o 
   1  -1   9       45.04       49.11      0.75 o 
   2  -1   9        1.14        1.84      0.19 o 
   3  -1   9        4.17        4.02      0.25 o 
   4  -1   9      259.57      273.27      1.96 o 
   5  -1   9       29.09       26.30      0.52 o 
   6  -1   9       35.69       31.87      0.56 o 
   7  -1   9        9.96        9.48      0.23 o 
  -9   0   9       28.82       27.19      0.51 o 
  -8   0   9       23.83       23.24      0.47 o 
  -7   0   9        0.04        0.23      0.38 o 
  -6   0   9        7.00        4.78      0.26 o 
  -5   0   9      109.81      111.19      1.19 o 
  -4   0   9      345.08      353.17      1.96 o 
  -3   0   9      420.69      432.38      2.08 o 
  -2   0   9       11.26       12.47      0.25 o 
  -1   0   9       63.00       63.24      0.78 o 
   0   0   9       19.72       25.28      0.47 o 
   1   0   9       34.98       28.64      0.53 o 
   2   0   9       71.58       72.80      0.95 o 
   3   0   9        0.01        0.59      0.30 o 
   4   0   9        9.22        8.38      0.30 o 
   5   0   9        0.30        0.57      0.36 o 
   6   0   9       29.26       22.21      0.44 o 
  -9   1   9        0.16        0.36      0.30 o 
  -8   1   9        0.15       -0.03      0.70 o 
  -7   1   9        0.07       -0.26      0.38 o 
  -6   1   9        1.06        2.64      0.26 o 
  -5   1   9      609.44      635.63      2.87 o 
  -4   1   9       43.19       43.21      0.74 o 
  -3   1   9      121.15      103.42      1.04 o 
  -2   1   9        1.75        3.76      0.19 o 
  -1   1   9       26.85       28.53      0.55 o 
   0   1   9       76.40       72.20      0.87 o 
   1   1   9       38.97       36.22      0.69 o 
   2   1   9        2.39        3.62      0.24 o 
   3   1   9        1.10        2.29      0.22 o 
   4   1   9        9.72        8.48      0.30 o 
   5   1   9       62.94       55.71      0.90 o 
   6   1   9        2.52        1.72      0.18 o 
  -9   2   9        3.86        4.87      0.24 o 
  -8   2   9        0.00       -0.24      0.34 o 
  -7   2   9       22.64       19.94      0.38 o 
  -6   2   9       38.26       33.76      0.67 o 
  -5   2   9      227.14      229.25      1.73 o 
  -4   2   9      206.01      217.13      1.59 o 
  -3   2   9        5.87        5.31      0.24 o 
  -2   2   9       32.12       44.55      0.74 o 
  -1   2   9       40.09       39.98      0.69 o 
   0   2   9       12.94       14.55      0.28 o 
   1   2   9       15.88       16.68      0.34 o 
   2   2   9        0.14        0.22      0.33 o 
   3   2   9        0.15        0.15      0.38 o 
   4   2   9       11.23       17.85      0.40 o 
   5   2   9       16.84       18.10      0.34 o 
   6   2   9        2.37        1.80      0.17 o 
  -9   3   9       12.99       12.36      0.30 o 
  -8   3   9        0.14        0.16      0.36 o 
  -7   3   9       71.30       73.72      1.05 o 
  -6   3   9      366.63      373.26      2.31 o 
  -5   3   9        0.81        1.42      0.25 o 
  -4   3   9        5.00        4.34      0.24 o 
  -3   3   9       16.57       16.29      0.33 o 
  -2   3   9       16.06       18.29      0.39 o 
  -1   3   9        0.63        1.22      0.20 o 
   0   3   9        0.21        0.51      0.31 o 
   1   3   9      149.95      140.13      1.41 o 
   2   3   9       70.27       59.76      0.99 o 
   3   3   9       63.53       58.30      0.94 o 
   4   3   9       26.36       25.02      0.50 o 
   5   3   9        2.02        2.42      0.21 o 
  -9   4   9        2.36        2.58      0.20 o 
  -8   4   9        7.37        6.51      0.27 o 
  -7   4   9        0.15       -0.28      0.39 o 
  -6   4   9        0.00        0.00      0.00 o 
  -5   4   9        0.87        1.17      0.41 o 
  -4   4   9       44.94       46.05      0.85 o 
  -3   4   9      103.01       99.24      1.17 o 
  -2   4   9        0.22        0.93      0.21 o 
  -1   4   9        6.66        7.71      0.29 o 
   0   4   9       34.30       28.10      0.56 o 
   1   4   9        2.83        3.21      0.26 o 
   2   4   9        6.80       12.43      0.34 o 
   3   4   9       10.04       10.54      0.31 o 
   4   4   9        0.79        0.58      0.31 o 
  -8   5   9        1.53        0.59      0.34 o 
  -7   5   9       27.59       26.45      0.58 o 
  -6   5   9        0.85        0.57      0.39 o 
  -5   5   9        0.01        0.00      0.00 o 
  -4   5   9       11.44       12.38      0.34 o 
  -3   5   9       20.62       23.48      0.49 o 
  -2   5   9        1.30        0.64      0.38 o 
  -1   5   9       69.26       72.67      1.03 o 
   0   5   9       22.76       17.51      0.38 o 
   1   5   9       93.54       89.08      1.14 o 
   2   5   9        0.03        0.47      0.30 o 
   3   5   9        4.43        5.51      0.25 o 
   4   5   9        2.02        1.86      0.18 o 
  -8   6   9        6.15        5.75      0.22 o 
  -7   6   9        0.00        0.16      0.32 o 
  -6   6   9        6.90        7.06      0.28 o 
  -5   6   9        2.17        1.13      0.41 o 
  -4   6   9       26.25       30.21      0.65 o 
  -3   6   9       14.91       16.20      0.36 o 
  -2   6   9       48.07       47.05      0.88 o 
  -1   6   9        5.61        4.36      0.25 o 
   0   6   9       28.59       32.30      0.61 o 
   1   6   9        4.03        3.52      0.22 o 
   2   6   9        0.05        0.16      0.28 o 
   3   6   9        1.21        0.75      0.17 o 
  -6   7   9        8.79       11.11      0.29 o 
  -5   7   9        0.00        0.55      0.33 o 
  -4   7   9        4.93        5.45      0.27 o 
  -3   7   9        1.80        2.02      0.21 o 
  -2   7   9        5.35        4.89      0.24 o 
  -1   7   9        0.06       -0.32      0.32 o 
   0   7   9        9.21        7.34      0.26 o 
   1   7   9        0.32        0.76      0.26 o 
  -4   8   9        9.05        9.76      0.27 o 
  -3   8   9        5.56        5.48      0.24 o 
  -2   8   9        0.01        0.02      0.54 o 
  -3  -8  10        2.08        1.58      0.20 o 
  -2  -8  10        2.66        2.45      0.20 o 
  -1  -8  10        0.26        1.10      0.22 o 
   0  -8  10        0.28        0.30      0.30 o 
   1  -8  10        5.71        5.14      0.24 o 
   2  -8  10        0.00        0.53      0.28 o 
   3  -8  10        3.26        3.43      0.22 o 
  -5  -7  10        0.23        0.78      0.27 o 
  -4  -7  10        2.85        2.84      0.21 o 
  -3  -7  10        0.03        0.55      0.30 o 
  -2  -7  10       22.59       25.68      0.50 o 
  -1  -7  10       10.74        8.97      0.31 o 
   0  -7  10       11.91       13.12      0.31 o 
   1  -7  10        7.60        8.51      0.27 o 
   2  -7  10        2.87        2.77      0.23 o 
   3  -7  10       73.80       75.30      0.97 o 
   4  -7  10        4.82        6.47      0.25 o 
  -6  -6  10       39.87       42.47      0.65 o 
  -5  -6  10       19.66       21.54      0.43 o 
  -4  -6  10        2.54        3.87      0.23 o 
  -3  -6  10        0.04       -0.07      0.36 o 
  -2  -6  10        1.86        2.08      0.22 o 
  -1  -6  10        1.11        1.88      0.23 o 
   0  -6  10        2.78        3.34      0.26 o 
   1  -6  10        0.01        0.11      0.37 o 
   2  -6  10      131.44      131.25      1.37 o 
   3  -6  10        0.93       -0.17      0.38 o 
   4  -6  10        0.67        0.99      0.21 o 
   5  -6  10        7.58        6.24      0.24 o 
  -7  -5  10        9.27       10.40      0.24 o 
  -6  -5  10        8.60        7.97      0.26 o 
  -5  -5  10        0.61        0.89      0.21 o 
  -4  -5  10        1.84        2.04      0.22 o 
  -3  -5  10       68.44       69.13      1.03 o 
  -2  -5  10       63.81       64.84      0.99 o 
  -1  -5  10       71.76       70.14      1.02 o 
   0  -5  10        1.06        0.67      0.37 o 
   1  -5  10       36.74       36.71      0.68 o 
   2  -5  10        0.00       -0.04      0.83 o 
   3  -5  10        3.09        3.43      0.26 o 
   4  -5  10       25.93       21.71      0.44 o 
   5  -5  10       24.36       25.89      0.54 o 
   6  -5  10        2.32        2.52      0.21 o 
  -7  -4  10       37.33       33.02      0.64 o 
  -6  -4  10        0.65        0.99      0.20 o 
  -5  -4  10        4.54        6.37      0.26 o 
  -4  -4  10        5.75        4.16      0.26 o 
  -3  -4  10        0.17        0.07      0.30 o 
  -2  -4  10      118.57      121.70      1.28 o 
  -1  -4  10       43.62       49.49      0.85 o 
   0  -4  10       21.77       18.41      0.36 o 
   1  -4  10       93.21       93.30      1.14 o 
   2  -4  10       48.86       43.26      0.83 o 
   3  -4  10       32.88       35.06      0.68 o 
   4  -4  10        0.37        0.29      0.40 o 
   5  -4  10        7.40        7.66      0.28 o 
   6  -4  10        0.51       -0.07      0.28 o 
  -8  -3  10        5.19        4.17      0.22 o 
  -7  -3  10       36.15       33.64      0.62 o 
  -6  -3  10      188.44      188.53      1.63 o 
  -5  -3  10      166.03      159.65      1.51 o 
  -4  -3  10        0.13        0.62      0.33 o 
  -3  -3  10        3.85        3.84      0.24 o 
  -2  -3  10       16.57       19.70      0.40 o 
  -1  -3  10        0.05        0.30      0.30 o 
   0  -3  10        2.08        2.17      0.20 o 
   1  -3  10        0.06       -0.07      0.31 o 
   2  -3  10       83.16       84.63      1.11 o 
   3  -3  10       32.53       35.35      0.68 o 
   4  -3  10        0.02       -0.41      0.41 o 
   5  -3  10       10.43        7.83      0.26 o 
   6  -3  10        0.29        0.40      0.30 o 
  -8  -2  10       26.46       23.56      0.51 o 
  -7  -2  10       41.53       42.28      0.81 o 
  -6  -2  10       33.20       32.73      0.68 o 
  -5  -2  10       75.76       68.01      1.02 o 
  -4  -2  10       36.39       34.73      0.64 o 
  -3  -2  10      308.03      299.00      1.90 o 
  -2  -2  10       69.90       64.69      0.89 o 
  -1  -2  10       30.46       26.51      0.50 o 
   0  -2  10       17.44       20.02      0.42 o 
   1  -2  10      150.51      145.20      1.34 o 
   2  -2  10      167.98      160.88      1.47 o 
   3  -2  10       79.71       81.71      1.10 o 
   4  -2  10        9.16        6.42      0.30 o 
   5  -2  10        0.56        0.67      0.37 o 
   6  -2  10        0.82        1.08      0.20 o 
  -9  -1  10        5.46        5.54      0.22 o 
  -8  -1  10       65.75       70.75      0.93 o 
  -7  -1  10        4.10        4.32      0.25 o 
  -6  -1  10      230.66      212.84      1.76 o 
  -5  -1  10        4.99        5.39      0.26 o 
  -4  -1  10       44.08       38.02      0.75 o 
  -3  -1  10      180.18      188.54      1.47 o 
  -2  -1  10      189.35      172.54      1.38 o 
  -1  -1  10       22.35       21.97      0.43 o 
   0  -1  10        3.24        6.13      0.22 o 
   1  -1  10       34.09       31.65      0.60 o 
   2  -1  10      536.06      531.87      2.70 o 
   3  -1  10      148.00      142.72      1.42 o 
   4  -1  10       45.64       48.64      0.90 o 
   5  -1  10       12.36       11.46      0.30 o 
   6  -1  10        2.36        2.08      0.20 o 
  -9   0  10       40.53       39.87      0.65 o 
  -8   0  10       20.44       20.53      0.40 o 
  -7   0  10        2.16        0.40      0.42 o 
  -6   0  10       48.72       45.38      0.86 o 
  -5   0  10        0.01        0.25      0.34 o 
  -4   0  10      240.99      236.98      1.71 o 
  -3   0  10       12.17       13.11      0.30 o 
  -2   0  10       65.98       67.98      0.89 o 
  -1   0  10       20.38       21.89      0.43 o 
   0   0  10      267.40      285.17      1.82 o 
   1   0  10      160.30      158.21      1.42 o 
   2   0  10        5.36        5.29      0.25 o 
   3   0  10        6.94        7.46      0.30 o 
   4   0  10        4.49        4.93      0.28 o 
   5   0  10        3.72        2.77      0.22 o 
   6   0  10       10.72       11.94      0.26 o 
  -9   1  10       11.36       14.15      0.29 o 
  -8   1  10        0.62        0.68      0.32 o 
  -7   1  10        3.60        3.50      0.26 o 
  -6   1  10        3.03        4.04      0.26 o 
  -5   1  10       11.51       18.02      0.36 o 
  -4   1  10        6.76        8.92      0.27 o 
  -3   1  10       12.24       13.66      0.29 o 
  -2   1  10        6.88        6.54      0.25 o 
  -1   1  10      190.24      205.68      1.54 o 
   0   1  10       15.34       13.57      0.30 o 
   1   1  10      176.85      171.44      1.52 o 
   2   1  10       56.31       55.29      0.90 o 
   3   1  10       19.23       17.48      0.38 o 
   4   1  10       69.16       66.61      1.00 o 
   5   1  10        2.88        2.68      0.20 o 
   6   1  10        3.63        4.81      0.19 o 
  -9   2  10        6.18        6.27      0.23 o 
  -8   2  10        1.05        0.38      0.31 o 
  -7   2  10        1.62        2.04      0.25 o 
  -6   2  10       30.13       31.60      0.61 o 
  -5   2  10      185.47      197.42      1.64 o 
  -4   2  10       38.35       33.29      0.64 o 
  -3   2  10      278.28      273.75      1.85 o 
  -2   2  10      427.54      480.18      2.47 o 
  -1   2  10        0.08        0.10      0.31 o 
   0   2  10        6.87        9.85      0.28 o 
   1   2  10        8.80        9.09      0.29 o 
   2   2  10        0.13        0.08      0.38 o 
   3   2  10      117.13      110.58      1.27 o 
   4   2  10       10.09        9.97      0.29 o 
   5   2  10       13.55       12.75      0.27 o 
  -9   3  10        0.52        0.58      0.28 o 
  -8   3  10       20.06       19.24      0.38 o 
  -7   3  10        2.20        2.24      0.25 o 
  -6   3  10        4.95        3.15      0.30 o 
  -5   3  10       30.93       34.62      0.68 o 
  -4   3  10        4.62        3.95      0.26 o 
  -3   3  10       30.95       33.42      0.62 o 
  -2   3  10       12.69       16.65      0.36 o 
  -1   3  10        0.36        0.25      0.33 o 
   0   3  10       12.80        9.34      0.30 o 
   1   3  10        1.29        0.87      0.38 o 
   2   3  10       33.83       32.68      0.67 o 
   3   3  10        0.02        0.37      0.34 o 
   4   3  10        1.54        2.06      0.19 o 
  -8   4  10        5.54        5.33      0.26 o 
  -7   4  10       10.07       10.58      0.29 o 
  -6   4  10       13.69       14.01      0.36 o 
  -5   4  10       34.66       34.12      0.68 o 
  -4   4  10       26.25       24.71      0.49 o 
  -3   4  10       10.42        9.13      0.30 o 
  -2   4  10        0.68       -0.08      0.38 o 
  -1   4  10        0.09        0.53      0.34 o 
   0   4  10        5.18        6.34      0.30 o 
   1   4  10        1.15        0.81      0.37 o 
   2   4  10       37.90       41.72      0.79 o 
   3   4  10        1.39        0.86      0.29 o 
   4   4  10        8.13        7.76      0.24 o 
  -8   5  10        5.44        3.82      0.22 o 
  -7   5  10        7.18        6.68      0.28 o 
  -6   5  10       42.74       42.77      0.79 o 
  -5   5  10       23.08       23.44      0.46 o 
  -4   5  10       43.11       40.96      0.81 o 
  -3   5  10        3.78        3.31      0.26 o 
  -2   5  10       25.90       30.05      0.56 o 
  -1   5  10       15.76       17.34      0.37 o 
   0   5  10       28.21       22.88      0.46 o 
   1   5  10        4.09        5.05      0.26 o 
   2   5  10        4.45        2.91      0.22 o 
   3   5  10        3.58        4.27      0.19 o 
  -7   6  10       13.70       13.39      0.29 o 
  -6   6  10        8.72        9.20      0.30 o 
  -5   6  10        2.33        2.58      0.24 o 
  -4   6  10       65.20       69.48      0.98 o 
  -3   6  10       32.49       34.65      0.63 o 
  -2   6  10        0.55        0.76      0.36 o 
  -1   6  10       15.25       14.24      0.32 o 
   0   6  10        0.18        1.16      0.20 o 
   1   6  10        2.17        1.68      0.20 o 
   2   6  10        1.03        1.39      0.18 o 
  -6   7  10        7.73        5.73      0.23 o 
  -5   7  10        0.54        0.50      0.32 o 
  -4   7  10        0.85        1.26      0.22 o 
  -3   7  10        5.95        6.77      0.26 o 
  -2   7  10       17.20       17.36      0.35 o 
  -1   7  10        1.51        2.48      0.21 o 
   0   7  10        2.42        2.94      0.20 o 
  -2  -8  11       14.47       14.82      0.31 o 
  -1  -8  11       36.18       33.72      0.61 o 
   0  -8  11        0.12       -0.23      0.27 o 
   1  -8  11        2.03        2.02      0.18 o 
   2  -8  11        0.00       -0.02      0.51 o 
  -4  -7  11        0.82        0.75      0.26 o 
  -3  -7  11        3.97        4.77      0.24 o 
  -2  -7  11        0.20       -0.03      0.64 o 
  -1  -7  11       15.12       19.10      0.36 o 
   0  -7  11        7.86        7.31      0.28 o 
   1  -7  11        8.29        8.50      0.27 o 
   2  -7  11        0.36        0.11      0.30 o 
   3  -7  11        8.38        8.19      0.26 o 
  -5  -6  11        5.08        5.44      0.22 o 
  -4  -6  11       10.83       10.15      0.30 o 
  -3  -6  11        4.90        5.15      0.26 o 
  -2  -6  11       14.06       11.20      0.31 o 
  -1  -6  11        2.98        2.28      0.25 o 
   0  -6  11       17.87       15.81      0.36 o 
   1  -6  11       24.92       20.74      0.42 o 
   2  -6  11       18.17       17.89      0.36 o 
   3  -6  11        0.28       -0.15      0.33 o 
   4  -6  11        2.16        2.21      0.22 o 
  -6  -5  11        1.87        1.90      0.20 o 
  -5  -5  11        0.03       -0.09      0.28 o 
  -4  -5  11        0.02        0.17      0.31 o 
  -3  -5  11        3.30        2.61      0.26 o 
  -2  -5  11        6.00        7.06      0.30 o 
  -1  -5  11       28.92       27.25      0.53 o 
   0  -5  11        3.94        3.73      0.23 o 
   1  -5  11        2.49        3.13      0.26 o 
   2  -5  11      113.52      110.06      1.29 o 
   3  -5  11       14.41       15.54      0.34 o 
   4  -5  11        1.35        1.33      0.20 o 
   5  -5  11        3.31        4.07      0.22 o 
  -7  -4  11        8.68        6.91      0.24 o 
  -6  -4  11        5.29        5.65      0.25 o 
  -5  -4  11        0.14       -0.35      0.35 o 
  -4  -4  11       46.39       49.58      0.87 o 
  -3  -4  11       18.14       16.60      0.34 o 
  -2  -4  11       16.15       17.43      0.38 o 
  -1  -4  11        1.05        0.00      0.00 o 
   0  -4  11        0.12        0.15      0.34 o 
   1  -4  11       91.43       85.13      1.11 o 
   2  -4  11        4.46        6.53      0.26 o 
   3  -4  11        0.00        0.90      0.36 o 
   4  -4  11        0.03        0.03      0.64 o 
   5  -4  11       13.31       16.39      0.33 o 
  -8  -3  11        4.88        3.75      0.18 o 
  -7  -3  11        0.19       -0.26      0.31 o 
  -6  -3  11        3.20        3.03      0.24 o 
  -5  -3  11       30.29       31.07      0.64 o 
  -4  -3  11        9.82        8.93      0.30 o 
  -3  -3  11       37.88       43.57      0.82 o 
  -2  -3  11        7.63        4.75      0.26 o 
  -1  -3  11       17.45       22.64      0.47 o 
   0  -3  11       12.09       11.42      0.29 o 
   1  -3  11      135.83      127.58      1.34 o 
   2  -3  11        5.41        5.03      0.26 o 
   3  -3  11       33.62       31.05      0.63 o 
   4  -3  11        1.03        0.70      0.33 o 
   5  -3  11       16.83       17.78      0.38 o 
  -8  -2  11       15.32       14.78      0.29 o 
  -7  -2  11        4.02        4.62      0.22 o 
  -6  -2  11        0.60        0.62      0.36 o 
  -5  -2  11       61.93       57.42      0.95 o 
  -4  -2  11        5.77        4.22      0.26 o 
  -3  -2  11       30.07       29.36      0.62 o 
  -2  -2  11       56.35       58.79      0.89 o 
  -1  -2  11       25.32       20.93      0.42 o 
   0  -2  11      104.88       98.86      1.16 o 
   1  -2  11        1.39        0.29      0.37 o 
   2  -2  11       73.61       75.35      1.07 o 
   3  -2  11      102.50       95.79      1.21 o 
   4  -2  11       13.79       13.19      0.31 o 
   5  -2  11        3.07        4.37      0.22 o 
  -8  -1  11        0.25        0.81      0.30 o 
  -7  -1  11       29.66       27.39      0.58 o 
  -6  -1  11       52.11       49.53      0.90 o 
  -5  -1  11       57.78       53.00      0.91 o 
  -4  -1  11       59.09       60.07      0.93 o 
  -3  -1  11        0.02        1.13      0.35 o 
  -2  -1  11        0.78        1.52      0.21 o 
  -1  -1  11       38.82       39.20      0.73 o 
   0  -1  11       28.28       32.36      0.60 o 
   1  -1  11      133.05      133.89      1.39 o 
   2  -1  11      157.36      166.09      1.55 o 
   3  -1  11       12.20       15.51      0.37 o 
   4  -1  11       12.69       13.38      0.30 o 
   5  -1  11       37.81       41.18      0.71 o 
  -9   0  11        0.29        0.41      0.28 o 
  -8   0  11       32.51       31.91      0.60 o 
  -7   0  11        2.60        1.64      0.23 o 
  -6   0  11       17.73       17.68      0.38 o 
  -5   0  11       46.69       47.70      0.87 o 
  -4   0  11        0.34        0.33      0.35 o 
  -3   0  11      358.65      370.23      2.20 o 
  -2   0  11      124.59      118.60      1.26 o 
  -1   0  11       15.30       20.20      0.40 o 
   0   0  11       25.21       23.60      0.47 o 
   1   0  11      126.73      114.94      1.28 o 
   2   0  11      153.87      163.37      1.55 o 
   3   0  11       32.63       32.11      0.63 o 
   4   0  11        7.46        9.20      0.29 o 
   5   0  11        0.97        0.68      0.26 o 
  -9   1  11       21.59       23.96      0.44 o 
  -8   1  11        1.61        1.45      0.20 o 
  -7   1  11        5.64        4.56      0.24 o 
  -6   1  11      107.42      111.48      1.29 o 
  -5   1  11      165.01      163.77      1.51 o 
  -4   1  11        0.97        1.11      0.22 o 
  -3   1  11       32.37       28.40      0.61 o 
  -2   1  11        3.81        3.91      0.25 o 
  -1   1  11        7.66        6.45      0.25 o 
   0   1  11       96.32       86.53      1.12 o 
   1   1  11      157.11      174.42      1.58 o 
   2   1  11       13.49       11.27      0.30 o 
   3   1  11        5.14        3.90      0.25 o 
   4   1  11       11.28       11.69      0.30 o 
   5   1  11       11.76       14.58      0.31 o 
  -8   2  11        3.55        3.37      0.22 o 
  -7   2  11       11.33       10.62      0.30 o 
  -6   2  11       83.07       85.41      1.12 o 
  -5   2  11        1.03        0.19      0.42 o 
  -4   2  11       79.57       79.51      1.10 o 
  -3   2  11       58.72       71.23      1.01 o 
  -2   2  11       10.72       13.55      0.33 o 
  -1   2  11       75.52       77.96      1.05 o 
   0   2  11       24.65       25.62      0.49 o 
   1   2  11        6.71        6.88      0.30 o 
   2   2  11       15.75       16.44      0.37 o 
   3   2  11        0.90        2.23      0.23 o 
   4   2  11        0.16        0.29      0.26 o 
  -8   3  11        0.17        0.33      0.30 o 
  -7   3  11       15.04       15.30      0.32 o 
  -6   3  11       59.50       58.96      0.97 o 
  -5   3  11        1.56        3.17      0.26 o 
  -4   3  11       79.18       82.09      1.11 o 
  -3   3  11       13.06       13.24      0.34 o 
  -2   3  11       19.81       21.57      0.42 o 
  -1   3  11       13.54       13.41      0.34 o 
   0   3  11        8.79        8.93      0.30 o 
   1   3  11      115.88      105.82      1.27 o 
   2   3  11        5.64        4.14      0.24 o 
   3   3  11        0.00        0.06      0.28 o 
   4   3  11        0.08        0.21      0.25 o 
  -8   4  11        1.15        0.80      0.28 o 
  -7   4  11       19.27       16.53      0.34 o 
  -6   4  11       13.93       13.12      0.33 o 
  -5   4  11       18.15       22.22      0.46 o 
  -4   4  11       31.28       25.71      0.52 o 
  -3   4  11      200.88      225.83      1.80 o 
  -2   4  11        3.85        5.03      0.26 o 
  -1   4  11        0.21        0.99      0.33 o 
   0   4  11       34.29       31.63      0.64 o 
   1   4  11       45.37       45.72      0.80 o 
   2   4  11       22.15       17.48      0.34 o 
   3   4  11        2.44        2.72      0.20 o 
  -7   5  11        0.01        0.00      0.00 o 
  -6   5  11        0.55        0.53      0.34 o 
  -5   5  11        3.24        2.96      0.25 o 
  -4   5  11        3.96        4.01      0.27 o 
  -3   5  11        5.81        7.32      0.27 o 
  -2   5  11        1.27        1.39      0.24 o 
  -1   5  11       14.10       13.12      0.33 o 
   0   5  11       11.01        9.09      0.28 o 
   1   5  11        4.00        5.58      0.24 o 
   2   5  11        0.53        0.96      0.17 o 
  -6   6  11        1.40        1.08      0.19 o 
  -5   6  11        0.03        0.58      0.20 o 
  -4   6  11        9.94       11.15      0.30 o 
  -3   6  11        7.54        7.77      0.28 o 
  -2   6  11       13.18       10.67      0.30 o 
  -1   6  11        0.48        0.03      0.62 o 
   0   6  11        6.63        8.03      0.23 o 
  -3   7  11       25.68       23.90      0.43 o 
  -3  -7  12        0.33        0.70      0.26 o 
  -2  -7  12        1.65        0.86      0.31 o 
  -1  -7  12        2.40        1.87      0.23 o 
   0  -7  12        1.73        1.97      0.20 o 
   1  -7  12        0.22        0.60      0.29 o 
   2  -7  12       10.50        9.16      0.24 o 
  -5  -6  12        2.43        2.12      0.18 o 
  -4  -6  12        0.71        0.40      0.28 o 
  -3  -6  12       15.58       17.83      0.37 o 
  -2  -6  12      201.07      191.07      1.53 o 
  -1  -6  12       23.05       26.59      0.54 o 
   0  -6  12        0.48        0.41      0.19 o 
   1  -6  12        1.31        1.36      0.21 o 
   2  -6  12        1.15        1.52      0.19 o 
   3  -6  12        0.43        1.15      0.19 o 
  -6  -5  12       10.81        9.11      0.23 o 
  -5  -5  12        2.97        2.68      0.21 o 
  -4  -5  12        8.26        6.30      0.25 o 
  -3  -5  12        0.86        1.12      0.41 o 
  -2  -5  12       27.14       26.82      0.53 o 
  -1  -5  12       50.54       44.71      0.83 o 
   0  -5  12       15.58       13.23      0.32 o 
   1  -5  12        4.33        4.57      0.24 o 
   2  -5  12       19.22       17.35      0.35 o 
   3  -5  12        0.31        0.06      0.31 o 
   4  -5  12        1.30        1.35      0.20 o 
  -7  -4  12        2.89        2.50      0.17 o 
  -6  -4  12        0.44        0.90      0.29 o 
  -5  -4  12       19.29       18.05      0.35 o 
  -4  -4  12        2.67        2.25      0.25 o 
  -3  -4  12      179.22      166.22      1.55 o 
  -2  -4  12       23.79       18.97      0.37 o 
  -1  -4  12        6.64        9.01      0.30 o 
   0  -4  12        6.59        5.53      0.26 o 
   1  -4  12       46.35       45.09      0.85 o 
   2  -4  12        7.45        6.37      0.28 o 
   3  -4  12       13.95       12.81      0.31 o 
   4  -4  12        0.35        0.90      0.31 o 
  -7  -3  12        0.19        0.41      0.27 o 
  -6  -3  12       18.64       16.13      0.31 o 
  -5  -3  12        9.65        9.09      0.28 o 
  -4  -3  12        1.67        0.67      0.37 o 
  -3  -3  12        3.11        2.45      0.26 o 
  -2  -3  12      149.67      142.65      1.43 o 
  -1  -3  12      111.05      102.54      1.23 o 
   0  -3  12       11.85       12.46      0.34 o 
   1  -3  12       60.70       56.44      0.95 o 
   2  -3  12       36.16       32.31      0.62 o 
   3  -3  12       18.25       19.16      0.36 o 
   4  -3  12        4.75        5.97      0.25 o 
   5  -3  12        1.99        3.52      0.20 o 
  -8  -2  12        7.05        5.12      0.20 o 
  -7  -2  12        0.00        0.50      0.30 o 
  -6  -2  12       33.13       31.73      0.60 o 
  -5  -2  12        0.32       -0.18      0.37 o 
  -4  -2  12       25.43       30.91      0.64 o 
  -3  -2  12      197.20      201.22      1.67 o 
  -2  -2  12        8.78       10.61      0.30 o 
  -1  -2  12        5.70        5.72      0.26 o 
   0  -2  12        0.41        0.15      0.34 o 
   1  -2  12       28.50       29.25      0.57 o 
   2  -2  12        6.98        5.63      0.26 o 
   3  -2  12        3.76        5.92      0.27 o 
   4  -2  12       10.00       11.23      0.28 o 
   5  -2  12        0.69        1.11      0.16 o 
  -8  -1  12        4.38        5.45      0.22 o 
  -7  -1  12        0.27        0.15      0.30 o 
  -6  -1  12        7.74        6.96      0.28 o 
  -5  -1  12        6.35        5.59      0.26 o 
  -4  -1  12        7.05        6.28      0.26 o 
  -3  -1  12        2.96        2.33      0.26 o 
  -2  -1  12       45.53       34.08      0.64 o 
  -1  -1  12        0.20       -0.37      0.37 o 
   0  -1  12      133.06      130.63      1.38 o 
   1  -1  12       98.80       87.40      1.15 o 
   2  -1  12        1.07        1.73      0.26 o 
   3  -1  12        3.24        3.29      0.24 o 
   4  -1  12       11.24        9.25      0.28 o 
   5  -1  12        0.17        0.95      0.18 o 
  -8   0  12        2.83        3.84      0.21 o 
  -7   0  12        0.04       -0.11      0.31 o 
  -6   0  12        2.46        2.33      0.25 o 
  -5   0  12       99.36      109.72      1.25 o 
  -4   0  12      186.44      189.26      1.63 o 
  -3   0  12        6.49        8.52      0.30 o 
  -2   0  12        6.12        6.25      0.28 o 
  -1   0  12      116.55      114.75      1.28 o 
   0   0  12        7.29        7.64      0.30 o 
   1   0  12      190.60      189.07      1.65 o 
   2   0  12       74.19       66.35      0.99 o 
   3   0  12       21.95       21.38      0.44 o 
   4   0  12        1.00        1.08      0.24 o 
  -8   1  12        1.59        2.06      0.19 o 
  -7   1  12        0.99        0.95      0.34 o 
  -6   1  12       14.07       14.17      0.35 o 
  -5   1  12       80.67       75.09      1.05 o 
  -4   1  12       16.44       12.46      0.34 o 
  -3   1  12       22.12       25.69      0.49 o 
  -2   1  12       25.69       29.02      0.57 o 
  -1   1  12        1.74        1.25      0.38 o 
   0   1  12       90.31       96.34      1.19 o 
   1   1  12        0.00       -0.30      0.41 o 
   2   1  12        0.16        0.31      0.35 o 
   3   1  12        0.45        0.93      0.33 o 
   4   1  12        1.60        1.60      0.19 o 
  -8   2  12        2.53        2.00      0.20 o 
  -7   2  12        6.63        5.53      0.26 o 
  -6   2  12       62.70       66.37      0.96 o 
  -5   2  12        7.18        9.11      0.29 o 
  -4   2  12       15.15       13.92      0.38 o 
  -3   2  12      283.39      294.59      2.05 o 
  -2   2  12       50.26       53.77      0.91 o 
  -1   2  12       35.84       35.74      0.68 o 
   0   2  12        9.19        9.96      0.30 o 
   1   2  12       27.20       30.42      0.61 o 
   2   2  12       18.38       21.49      0.42 o 
   3   2  12        1.56        1.13      0.18 o 
  -8   3  12        0.00       -0.10      0.26 o 
  -7   3  12        9.70        8.72      0.27 o 
  -6   3  12       23.16       21.66      0.41 o 
  -5   3  12       29.72       30.57      0.63 o 
  -4   3  12       47.38       51.94      0.87 o 
  -3   3  12       17.18       16.12      0.37 o 
  -2   3  12        0.07        0.81      0.37 o 
  -1   3  12        0.21       -0.15      0.36 o 
   0   3  12        0.60        2.31      0.21 o 
   1   3  12        0.51        0.19      0.35 o 
   2   3  12       37.27       36.37      0.67 o 
   3   3  12        0.54        0.36      0.23 o 
  -7   4  12       18.71       18.59      0.37 o 
  -6   4  12       15.86       17.69      0.33 o 
  -5   4  12       15.73       17.73      0.38 o 
  -4   4  12        3.40        3.36      0.27 o 
  -3   4  12        0.49        0.55      0.37 o 
  -2   4  12        0.41        0.07      0.34 o 
  -1   4  12        1.39        2.20      0.23 o 
   0   4  12        2.02        1.80      0.21 o 
   1   4  12       13.01       13.45      0.30 o 
   2   4  12        0.04        0.39      0.26 o 
  -6   5  12       14.66       13.01      0.29 o 
  -5   5  12       16.02       18.03      0.36 o 
  -4   5  12       28.37       31.14      0.57 o 
  -3   5  12       20.33       19.56      0.38 o 
  -2   5  12       15.37       18.45      0.34 o 
  -1   5  12        0.24        0.32      0.30 o 
   0   5  12        5.24        3.67      0.22 o 
   1   5  12        0.46        0.49      0.27 o 
  -4   6  12        5.28        4.46      0.21 o 
  -3   6  12        0.02        0.35      0.28 o 
  -2   6  12        1.85        2.10      0.19 o 
  -1  -7  13        2.02        1.53      0.19 o 
  -4  -6  13        3.21        3.14      0.18 o 
  -3  -6  13       20.42       17.61      0.33 o 
  -2  -6  13        5.92        6.39      0.25 o 
  -1  -6  13       15.31       19.79      0.39 o 
   0  -6  13        1.33        0.52      0.28 o 
   1  -6  13        0.33       -0.05      0.26 o 
   2  -6  13        1.03        0.67      0.27 o 
  -5  -5  13       12.18       12.71      0.26 o 
  -4  -5  13       10.16       13.01      0.29 o 
  -3  -5  13        4.57        5.39      0.26 o 
  -2  -5  13        2.84        3.49      0.25 o 
  -1  -5  13       22.88       21.74      0.41 o 
   0  -5  13        2.58        2.25      0.18 o 
   1  -5  13        0.06       -0.12      0.29 o 
   2  -5  13        0.33        0.78      0.28 o 
   3  -5  13        0.01        0.34      0.26 o 
  -6  -4  13       11.81       10.50      0.26 o 
  -5  -4  13        8.53        8.14      0.27 o 
  -4  -4  13       23.93       25.93      0.53 o 
  -3  -4  13      135.63      120.47      1.26 o 
  -2  -4  13       28.75       33.78      0.62 o 
  -1  -4  13        7.02        6.81      0.28 o 
   0  -4  13        0.07        0.61      0.31 o 
   1  -4  13        1.11       -0.32      0.32 o 
   2  -4  13        0.00        0.18      0.29 o 
   3  -4  13        0.68        0.71      0.27 o 
  -6  -3  13       25.33       25.52      0.49 o 
  -5  -3  13       12.32       12.73      0.28 o 
  -4  -3  13       13.89       13.39      0.31 o 
  -3  -3  13       34.11       36.28      0.68 o 
  -2  -3  13       60.82       51.27      0.88 o 
  -1  -3  13        6.30        8.57      0.29 o 
   0  -3  13        1.02        0.93      0.36 o 
   1  -3  13        0.05       -0.03      0.69 o 
   2  -3  13       11.62       10.95      0.28 o 
   3  -3  13        6.01        6.12      0.24 o 
   4  -3  13        2.17        0.81      0.28 o 
  -7  -2  13        0.31        0.38      0.27 o 
  -6  -2  13       41.39       40.16      0.69 o 
  -5  -2  13       23.63       22.19      0.43 o 
  -4  -2  13       81.65       77.33      1.05 o 
  -3  -2  13      116.66      109.76      1.24 o 
  -2  -2  13       15.26       17.38      0.37 o 
  -1  -2  13        6.01        4.76      0.26 o 
   0  -2  13        4.78        4.95      0.26 o 
   1  -2  13       23.90       18.52      0.35 o 
   2  -2  13       16.50       18.58      0.36 o 
   3  -2  13       11.51        9.41      0.28 o 
   4  -2  13        4.40        4.35      0.21 o 
  -7  -1  13       14.23       12.16      0.27 o 
  -6  -1  13        4.28        4.24      0.21 o 
  -5  -1  13        0.00        0.17      0.31 o 
  -4  -1  13       19.12       20.12      0.40 o 
  -3  -1  13      100.27       83.57      1.10 o 
  -2  -1  13       74.50       73.94      1.06 o 
  -1  -1  13        0.15        0.04      0.75 o 
   0  -1  13       16.89       14.64      0.33 o 
   1  -1  13       71.09       71.93      1.00 o 
   2  -1  13        0.39        1.42      0.23 o 
   3  -1  13        0.90        0.84      0.30 o 
   4  -1  13        1.30        1.20      0.18 o 
  -7   0  13       12.18        9.09      0.26 o 
  -6   0  13        6.20        5.55      0.25 o 
  -5   0  13        5.59        4.12      0.24 o 
  -4   0  13        0.43       -0.11      0.36 o 
  -3   0  13      103.79      112.57      1.27 o 
  -2   0  13      132.89      134.71      1.39 o 
  -1   0  13       19.60       18.25      0.37 o 
   0   0  13        0.13        0.26      0.36 o 
   1   0  13       62.27       59.93      0.94 o 
   2   0  13        5.12        6.03      0.25 o 
   3   0  13        5.49        5.36      0.23 o 
  -7   1  13        0.10        0.25      0.28 o 
  -6   1  13       52.20       55.81      0.86 o 
  -5   1  13        0.51        1.36      0.24 o 
  -4   1  13       39.30       43.77      0.83 o 
  -3   1  13      104.62       98.53      1.19 o 
  -2   1  13        0.17       -0.33      0.41 o 
  -1   1  13       14.24       14.11      0.33 o 
   0   1  13       49.28       44.10      0.82 o 
   1   1  13        1.55        1.42      0.20 o 
   2   1  13        1.89        2.22      0.23 o 
   3   1  13        0.03        0.50      0.25 o 
  -7   2  13        6.17        6.79      0.24 o 
  -6   2  13        0.95        1.39      0.23 o 
  -5   2  13        1.08        2.50      0.23 o 
  -4   2  13        6.98        9.78      0.31 o 
  -3   2  13        4.32        4.01      0.28 o 
  -2   2  13       22.66       23.56      0.46 o 
  -1   2  13        8.93        7.77      0.28 o 
   0   2  13       25.48       25.31      0.50 o 
   1   2  13       48.40       49.80      0.81 o 
   2   2  13       13.91       13.70      0.30 o 
  -7   3  13        3.61        2.19      0.21 o 
  -6   3  13       29.53       31.66      0.63 o 
  -5   3  13       13.62       15.10      0.33 o 
  -4   3  13       27.07       30.20      0.61 o 
  -3   3  13        0.23        0.20      0.36 o 
  -2   3  13        7.74        9.90      0.30 o 
  -1   3  13        7.09        7.91      0.25 o 
   0   3  13        0.69        0.96      0.20 o 
   1   3  13       10.65        7.33      0.25 o 
   2   3  13       14.20       15.52      0.30 o 
  -6   4  13       16.13       16.54      0.33 o 
  -5   4  13       17.55       17.58      0.36 o 
  -4   4  13       19.09       17.62      0.36 o 
  -3   4  13        7.67        9.34      0.28 o 
  -2   4  13        5.65        6.22      0.25 o 
  -1   4  13        0.02        0.34      0.29 o 
   0   4  13       14.84       14.57      0.28 o 
   1   4  13        3.96        3.52      0.19 o 
  -5   5  13        2.61        2.01      0.20 o 
  -4   5  13        4.14        3.28      0.22 o 
  -3   5  13        1.78        2.65      0.20 o 
  -2   5  13        0.21        0.41      0.26 o 
  -1   5  13        1.46        1.30      0.18 o 
  -1  -6  14        0.75        1.08      0.18 o 
  -4  -5  14        1.46        2.99      0.18 o 
  -3  -5  14        1.83        0.67      0.30 o 
  -2  -5  14       21.84       22.38      0.47 o 
  -1  -5  14        2.91        2.47      0.23 o 
   0  -5  14        2.51        1.46      0.19 o 
   1  -5  14       38.17       35.41      0.60 o 
  -5  -4  14        1.03        0.96      0.17 o 
  -4  -4  14        1.71        2.35      0.20 o 
  -3  -4  14       28.45       25.22      0.50 o 
  -2  -4  14        4.15        6.67      0.26 o 
  -1  -4  14       11.22       10.23      0.29 o 
   0  -4  14        7.47        7.85      0.25 o 
   1  -4  14       10.15        7.22      0.26 o 
   2  -4  14        0.51        0.42      0.27 o 
  -6  -3  14        0.77        0.95      0.18 o 
  -5  -3  14        1.38        2.09      0.20 o 
  -4  -3  14       13.34       10.88      0.29 o 
  -3  -3  14        4.78        4.83      0.25 o 
  -2  -3  14        0.62        0.99      0.32 o 
  -1  -3  14        0.27        0.96      0.32 o 
   0  -3  14        4.32        3.60      0.22 o 
   1  -3  14        1.56        2.49      0.23 o 
   2  -3  14        5.90        7.80      0.24 o 
  -6  -2  14        0.01        0.00      0.00 o 
  -5  -2  14       10.38        9.00      0.28 o 
  -4  -2  14        0.32        1.58      0.22 o 
  -3  -2  14       13.64       16.02      0.33 o 
  -2  -2  14       15.12       14.06      0.34 o 
  -1  -2  14       24.36       22.23      0.43 o 
   0  -2  14        1.24        0.35      0.35 o 
   1  -2  14        6.08        5.75      0.24 o 
   2  -2  14       14.32       13.58      0.31 o 
   3  -2  14        0.12        0.30      0.24 o 
  -6  -1  14        3.63        4.61      0.22 o 
  -5  -1  14        0.48        0.84      0.32 o 
  -4  -1  14        5.81        4.94      0.22 o 
  -3  -1  14       22.46       20.68      0.40 o 
  -2  -1  14        1.09        1.74      0.20 o 
  -1  -1  14        4.32        3.14      0.24 o 
   0  -1  14        9.01        8.91      0.26 o 
   1  -1  14        0.05       -0.35      0.35 o 
   2  -1  14       21.54       21.02      0.40 o 
   3  -1  14        1.57        3.20      0.17 o 
  -7   0  14        1.72        1.88      0.18 o 
  -6   0  14        1.20        1.45      0.20 o 
  -5   0  14       20.21       20.62      0.41 o 
  -4   0  14       29.58       29.53      0.58 o 
  -3   0  14        9.08        9.76      0.29 o 
  -2   0  14       13.79       13.97      0.30 o 
  -1   0  14        0.13        0.78      0.33 o 
   0   0  14        0.04       -0.13      0.33 o 
   1   0  14       21.92       25.61      0.51 o 
   2   0  14        0.05       -0.12      0.26 o 
  -6   1  14        3.66        4.64      0.22 o 
  -5   1  14        3.91        4.09      0.23 o 
  -4   1  14       37.78       36.36      0.72 o 
  -3   1  14        5.91        6.48      0.26 o 
  -2   1  14        2.05        1.98      0.23 o 
  -1   1  14        1.95        1.99      0.22 o 
   0   1  14        3.80        5.46      0.27 o 
   1   1  14        6.30        8.55      0.26 o 
   2   1  14        3.31        3.92      0.21 o 
  -6   2  14        6.14        4.51      0.23 o 
  -5   2  14        6.69        6.26      0.24 o 
  -4   2  14        0.38        0.38      0.32 o 
  -3   2  14       81.24       84.38      1.01 o 
  -2   2  14        0.01        0.09      0.30 o 
  -1   2  14        0.47        0.72      0.20 o 
   0   2  14        0.70        0.79      0.31 o 
   1   2  14        8.72       11.09      0.27 o 
  -6   3  14        0.12        0.56      0.27 o 
  -5   3  14        0.74        1.04      0.32 o 
  -4   3  14       61.55       57.62      0.80 o 
  -3   3  14        0.12        0.50      0.32 o 
  -2   3  14       11.04       10.04      0.26 o 
  -1   3  14        2.91        3.46      0.22 o 
   0   3  14        2.37        1.88      0.19 o 
  -4   4  14        2.53        2.58      0.20 o 
  -3   4  14        7.25        8.27      0.23 o 
  -2   4  14        0.09        0.27      0.25 o 
  -3  -4  15        3.49        3.06      0.19 o 
  -2  -4  15        3.87        5.26      0.22 o 
  -1  -4  15        1.83        3.03      0.20 o 
   0  -4  15        1.94        1.80      0.19 o 
  -4  -3  15        2.20        1.95      0.18 o 
  -3  -3  15        1.87        1.55      0.19 o 
  -2  -3  15        4.82        4.76      0.23 o 
  -1  -3  15        1.24        0.60      0.30 o 
   0  -3  15       12.44       12.83      0.28 o 
   1  -3  15        8.71        9.23      0.23 o 
  -5  -2  15       10.37        9.61      0.23 o 
  -4  -2  15        3.37        2.70      0.19 o 
  -3  -2  15        6.35        5.23      0.24 o 
  -2  -2  15        0.27        0.27      0.27 o 
  -1  -2  15        0.53        0.37      0.29 o 
   0  -2  15        6.18        5.69      0.22 o 
   1  -2  15        4.97        3.83      0.19 o 
  -5  -1  15       11.27       11.18      0.25 o 
  -4  -1  15        1.78        1.89      0.20 o 
  -3  -1  15        0.45        0.49      0.27 o 
  -2  -1  15        1.49        0.95      0.31 o 
  -1  -1  15        1.15        1.92      0.22 o 
   0  -1  15        0.00        0.02      0.55 o 
   1  -1  15        4.92        5.14      0.22 o 
  -5   0  15        0.87        0.78      0.24 o 
  -4   0  15        1.77        2.55      0.20 o 
  -3   0  15        7.47        8.28      0.24 o 
  -2   0  15        2.13        1.65      0.21 o 
  -1   0  15       10.54       10.24      0.28 o 
   0   0  15       11.82       10.65      0.26 o 
   1   0  15        3.82        3.75      0.20 o 
  -5   1  15        1.19        0.86      0.30 o 
  -4   1  15        0.82        0.99      0.29 o 
  -3   1  15        0.67       -0.18      0.28 o 
  -2   1  15        1.25        1.15      0.18 o 
  -1   1  15        0.10        0.53      0.27 o 
   0   1  15        2.34        2.81      0.19 o 
  -5   2  15       12.56       14.33      0.29 o 
  -4   2  15        9.42        9.26      0.24 o 
  -3   2  15        0.73       -0.14      0.27 o 
  -2   2  15        3.28        4.56      0.22 o 
  -1   2  15        0.40        1.25      0.17 o 
  -2  -2  16       18.18       19.15      0.39 o 
  -3  -1  16        0.95        1.11      0.18 o 
  -2  -1  16        3.83        3.29      0.20 o 
                                                 
